# Supplementary material for: TRPM7 residue S1269 mediates cAMP dependence of Ca2+ influx
Source: PLoS One. 2019 Jan 7;14(1):e0209563. doi: 10.1371/journal.pone.0209563 (PMC6322742; doi:10.1371/journal.pone.0209563)
Supplement: S1 File — Individual data and traces of Ca2+ and cAMP measurements in single cells as mentioned in Fig 1E. Despite poor signal-to-noise and cell-to-cell variability, the responses in 23 cells clearly demonstrate tight temporal correlation of TRPM7 inhibition and cAMP increase. (ZIP) [file pone.0209563.s001.zip]

Archive with 23 entries (23 files):
- Duo meting Ca2+ en cAMP/exp-1-1.xlsx
- Duo meting Ca2+ en cAMP/exp-1-2.xlsx
- Duo meting Ca2+ en cAMP/exp-2-1.xlsx
- Duo meting Ca2+ en cAMP/exp-2-2.xlsx
- Duo meting Ca2+ en cAMP/exp-2-3.xlsx
- Duo meting Ca2+ en cAMP/exp-2-4.xlsx
- Duo meting Ca2+ en cAMP/exp-3-1.xlsx
- Duo meting Ca2+ en cAMP/exp-3-2.xlsx
- Duo meting Ca2+ en cAMP/exp-3-3.xlsx
- Duo meting Ca2+ en cAMP/exp-3-4.xlsx
- Duo meting Ca2+ en cAMP/exp-3a-1.xlsx
- Duo meting Ca2+ en cAMP/exp-3a-2.xlsx
- Duo meting Ca2+ en cAMP/exp-3a-3.xlsx
- Duo meting Ca2+ en cAMP/exp-3a-4.xlsx
- Duo meting Ca2+ en cAMP/exp-3a-5.xlsx
- Duo meting Ca2+ en cAMP/exp-3a-6.xlsx
- Duo meting Ca2+ en cAMP/exp-3a-7.xlsx
- Duo meting Ca2+ en cAMP/exp-4-1.xlsx
- Duo meting Ca2+ en cAMP/exp-4-2.xlsx
- Duo meting Ca2+ en cAMP/exp-4-3.xlsx
- Duo meting Ca2+ en cAMP/exp-4a-1.xlsx
- Duo meting Ca2+ en cAMP/exp-4a-2.xlsx
- Duo meting Ca2+ en cAMP/exp-4a-3.xlsx
