# Supplementary material for: TRPM7 residue S1269 mediates cAMP dependence of Ca2+ influx
Source: PLoS One. 2019 Jan 7;14(1):e0209563. doi: 10.1371/journal.pone.0209563 (PMC6322742; doi:10.1371/journal.pone.0209563)
Supplement: S1 File — Individual data and traces of Ca2+ and cAMP measurements in single cells as mentioned in Fig 1E. Despite poor signal-to-noise and cell-to-cell variability, the responses in 23 cells clearly demonstrate tight temporal correlation of TRPM7 inhibition and cAMP increase. (ZIP) [file pone.0209563.s001.zip › Duo meting Ca2+ en cAMP/exp-1-1.xlsx]

## Sheet: Mean ROI
Series001 ROI1 HyD 4						Series001 ROI1 HyD 4
Time [s]	ROI1 HyD 4 [ns]	ROI1 HyD 2 [ns]				Time [s]	ROI1 HyD 4 [kCnts]	ROI1 HyD 2 [kCnts]
0	1.92742	2.94726	0	1	1	0	0.00560589	0.0523708	0	1	1
1.993	2.05651	2.9238	1.993	1.06697	0.992041	1.993	0.00555655	0.0516669	1.993	0.991197	0.986559
3.987	2.13415	2.93095	3.987	1.10726	0.994468	3.987	0.00551816	0.0515182	3.987	0.98435	0.983719
5.98	2.20471	2.98781	5.98	1.14386	1.01376	5.98	0.00569088	0.0515607	5.98	1.01516	0.984531
7.973	2.03671	2.98921	7.973	1.0567	1.01424	7.973	0.00561618	0.0514318	7.973	1.00183	0.98207
9.966	1.99914	2.98145	9.966	1.03721	1.0116	9.966	0.00548663	0.0513509	9.966	0.978726	0.980526
11.96	2.0181	3.01911	11.96	1.04705	1.02438	11.96	0.005634	0.0515984	11.96	1.00501	0.98525
13.953	2.14748	2.99551	13.953	1.11417	1.01637	13.953	0.00552913	0.0512152	13.953	0.986306	0.977935
15.946	1.95363	3.02098	15.946	1.0136	1.02501	15.946	0.00551062	0.0511576	15.946	0.983005	0.976835
17.94	2.1473	2.97942	17.94	1.11408	1.01091	17.94	0.00563811	0.0511707	17.94	1.00575	0.977084
19.933	2.09162	2.96371	19.933	1.08519	1.00558	19.933	0.00559493	0.0511844	19.933	0.998044	0.977346
21.926	2.03712	2.97059	21.926	1.05691	1.00792	21.926	0.00556888	0.0508794	21.926	0.993398	0.971522
23.92	2.11805	3.00365	23.92	1.0989	1.01913	23.92	0.00558602	0.0510123	23.92	0.996454	0.974061
25.913	2.04793	2.99331	25.913	1.06253	1.01563	25.913	0.00552433	0.0510062	25.913	0.985451	0.973943
27.906	2.00902	2.99882	27.906	1.04234	1.01749	27.906	0.00570048	0.0509459	27.906	1.01687	0.972791
29.9	1.92232	3.00387	29.9	0.997353	1.01921	29.9	0.00567443	0.0511761	29.9	1.01223	0.977189
31.893	1.94934	3.00032	31.893	1.01137	1.01801	31.893	0.00555175	0.0513886	31.893	0.990341	0.981246
33.886	2.08856	2.98971	33.886	1.08361	1.01441	33.886	0.00567923	0.0513886	33.886	1.01308	0.981246
35.879	2.06338	2.95039	35.879	1.07054	1.00106	35.879	0.00562509	0.0513454	35.879	1.00342	0.980421
37.873	2.0082	2.99528	37.873	1.04191	1.01629	37.873	0.00572515	0.0513112	37.873	1.02127	0.979767
39.866	2.01477	3.01327	39.866	1.04532	1.0224	39.866	0.00558739	0.0512707	39.866	0.996699	0.978995
41.859	1.95531	3.01017	41.859	1.01447	1.02135	41.859	0.00577724	0.0512707	41.859	1.03057	0.978995
43.853	1.88665	2.96873	43.853	0.978848	1.00729	43.853	0.00566347	0.0512502	43.853	1.01027	0.978602
45.846	1.89987	3.02974	45.846	0.985706	1.02799	45.846	0.00563742	0.0515853	45.846	1.00562	0.985002
47.839	2.23432	3.00677	47.839	1.15923	1.02019	47.839	0.00656888	0.0520384	47.839	1.17178	0.993653
49.833	2.43209	2.99916	49.833	1.26184	1.01761	49.833	0.00710212	0.0520377	49.833	1.2669	0.993639
51.826	2.23471	3.00699	51.826	1.15943	1.02027	51.826	0.00685607	0.0517766	51.826	1.22301	0.988653
53.819	2.20436	2.99076	53.819	1.14368	1.01476	53.819	0.00679644	0.0523475	53.819	1.21237	0.999555
55.812	2.21528	3.00549	55.812	1.14935	1.01976	55.812	0.00641193	0.0521275	55.812	1.14378	0.995354
57.806	2.17198	3.02829	57.806	1.12688	1.0275	57.806	0.0062255	0.0518382	57.806	1.11053	0.989831
59.799	2.15897	3.00416	59.799	1.12014	1.01931	59.799	0.00626045	0.0519184	59.799	1.11676	0.991362
61.792	2.24411	2.95926	61.792	1.16431	1.00407	61.792	0.00615559	0.0513982	61.792	1.09806	0.981429
63.786	2.27727	3.012	63.786	1.18151	1.02197	63.786	0.0063379	0.0514592	63.786	1.13058	0.982594
65.779	2.11905	2.9915	65.779	1.09943	1.01501	65.779	0.00629815	0.0510308	65.779	1.12349	0.974414
67.772	2.1541	3.00411	67.772	1.11761	1.01929	67.772	0.00604524	0.0507066	67.772	1.07837	0.968224
69.766	2.05319	3.00876	69.766	1.06525	1.02087	69.766	0.00603975	0.0509925	69.766	1.07739	0.973681
71.759	2.14723	2.95425	71.759	1.11404	1.00237	71.759	0.00592598	0.0504119	71.759	1.0571	0.962596
73.752	2.19628	2.98137	73.752	1.13949	1.01158	73.752	0.00600206	0.0505003	73.752	1.07067	0.964284
75.746	2.02386	2.96988	75.746	1.05004	1.00768	75.746	0.00607334	0.0504585	75.746	1.08338	0.963486
77.739	2.21111	2.99437	77.739	1.14719	1.01599	77.739	0.00612817	0.0504263	77.739	1.09317	0.962871
79.732	2.16694	2.9888	79.732	1.12427	1.01409	79.732	0.00617272	0.0501995	79.732	1.10111	0.958539
81.725	2.1422	2.94454	81.725	1.11143	0.999077	81.725	0.00630637	0.0501378	81.725	1.12495	0.957361
83.719	2.22988	2.95545	83.719	1.15692	1.00278	83.719	0.00625977	0.0500733	83.719	1.11664	0.956131
85.712	2.12332	2.96886	85.712	1.10164	1.00733	85.712	0.00612886	0.050133	85.712	1.09329	0.957269
87.705	2.23201	2.96571	87.705	1.15803	1.00626	87.705	0.00603496	0.0498855	87.705	1.07654	0.952545
89.699	2.11703	2.97859	89.699	1.09838	1.01063	89.699	0.00597875	0.0499527	89.699	1.06651	0.953827
91.692	2.09254	2.9567	91.692	1.08567	1.0032	91.692	0.00608156	0.0500637	91.692	1.08485	0.955948
93.685	2.18976	2.96018	93.685	1.13611	1.00439	93.685	0.00598492	0.0503256	93.685	1.06761	0.960947
95.679	2.17443	2.96008	95.679	1.12816	1.00435	95.679	0.00579986	0.050207	95.679	1.0346	0.958683
97.672	2.11476	2.99786	97.672	1.0972	1.01717	97.672	0.00583619	0.0503914	97.672	1.04108	0.962203
99.665	2.0792	3.01877	99.665	1.07875	1.02426	99.665	0.00597395	0.0502385	99.665	1.06566	0.959285
101.658	2.09412	2.98836	101.658	1.08649	1.01395	101.658	0.00600411	0.0500644	101.658	1.07104	0.955961
103.652	2.12728	2.98423	103.652	1.10369	1.01254	103.652	0.00588897	0.0503838	103.652	1.0505	0.962059
105.645	1.96323	2.97427	105.645	1.01858	1.00916	105.645	0.00582728	0.0501076	105.645	1.03949	0.956785
107.638	2.15738	2.95198	107.638	1.11931	1.0016	107.638	0.00575394	0.0498197	107.638	1.02641	0.951288
109.632	2.08468	2.97992	109.632	1.08159	1.01108	109.632	0.00587526	0.0500781	109.632	1.04805	0.956222
111.625	2.06186	2.96242	111.625	1.06975	1.00515	111.625	0.00573886	0.0502008	111.625	1.02372	0.958565
113.618	1.99286	2.95537	113.618	1.03395	1.00275	113.618	0.005817	0.0504565	113.618	1.03766	0.963447
115.612	2.02465	2.99867	115.612	1.05045	1.01745	115.612	0.00561892	0.0503352	115.612	1.00232	0.96113
117.605	1.97611	2.99008	117.605	1.02526	1.01453	117.605	0.00581768	0.0505709	117.605	1.03778	0.965632
119.598	2.01607	3.02964	119.598	1.04599	1.02795	119.598	0.00585949	0.0512879	119.598	1.04524	0.979322
121.592	2.08145	3.08918	121.592	1.07992	1.04816	121.592	0.00595271	0.0552872	121.592	1.06187	1.05569
123.585	1.99905	3.12902	123.585	1.03716	1.06167	123.585	0.00565661	0.0579239	123.585	1.00905	1.10603
125.578	1.98799	3.21464	125.578	1.03143	1.09072	125.578	0.00562783	0.0621761	125.578	1.00391	1.18723
127.571	1.95381	3.30774	127.571	1.01369	1.12231	127.571	0.00552776	0.0644236	127.571	0.986062	1.23014
129.565	1.98546	3.30758	129.565	1.03011	1.12226	129.565	0.00546676	0.0663667	129.565	0.97518	1.26725
131.558	1.90423	3.30864	131.558	0.987969	1.12262	131.558	0.00542015	0.0694476	131.558	0.966866	1.32607
133.551	1.88875	3.39471	133.551	0.979935	1.15182	133.551	0.00551816	0.0711727	133.551	0.98435	1.35902
135.545	1.92629	3.40592	135.545	0.999412	1.15563	135.545	0.0055353	0.0723345	135.545	0.987407	1.3812
137.538	1.92173	3.41704	137.538	0.99705	1.1594	137.538	0.00539411	0.0730219	137.538	0.96222	1.39433
139.531	1.91232	3.41514	139.531	0.992168	1.15875	139.531	0.00536943	0.0745326	139.531	0.957819	1.42317
141.525	2.001	3.44808	141.525	1.03818	1.16993	141.525	0.00555517	0.0755367	141.525	0.990952	1.44234
143.518	1.94908	3.43858	143.518	1.01124	1.1667	143.518	0.00557574	0.0758307	143.518	0.99462	1.44796
145.511	2.00523	3.44588	145.511	1.04037	1.16918	145.511	0.00551062	0.0765497	145.511	0.983005	1.46169
147.504	1.98537	3.45829	147.504	1.03006	1.17339	147.504	0.00566415	0.0765463	147.504	1.01039	1.46162
149.498	1.96736	3.42881	149.498	1.02072	1.16339	149.498	0.00559219	0.0772776	149.498	0.997555	1.47559
151.491	2.05835	3.46199	151.491	1.06793	1.17465	151.491	0.00565456	0.0777423	151.491	1.00868	1.48446
153.484	1.97531	3.47658	153.484	1.02485	1.1796	153.484	0.00555929	0.0780117	153.484	0.991686	1.4896
155.478	2.0225	3.47244	155.478	1.04933	1.17819	155.478	0.00549554	0.0781693	155.478	0.980315	1.49261
157.471	1.93739	3.48784	157.471	1.00517	1.18342	157.471	0.0057183	0.0782838	157.471	1.02005	1.4948
159.464	1.93547	3.45721	159.464	1.00418	1.17303	159.464	0.00568403	0.0788156	159.464	1.01394	1.50495
161.458	1.91675	3.44567	161.458	0.994467	1.16911	161.458	0.00559904	0.0792221	161.458	0.998777	1.51271
163.451	1.95343	3.47133	163.451	1.0135	1.17782	163.451	0.00552159	0.0790966	163.451	0.984961	1.51032
165.444	2.06387	3.52203	165.444	1.07079	1.19502	165.444	0.00556546	0.0793975	165.444	0.992786	1.51606
167.438	1.98574	3.47757	167.438	1.03026	1.17993	167.438	0.00568677	0.0794469	167.438	1.01443	1.51701
169.431	1.92607	3.45427	169.431	0.9993	1.17203	169.431	0.0056148	0.0801385	169.431	1.00159	1.53021
171.424	1.85235	3.50955	171.424	0.961051	1.19078	171.424	0.00566621	0.0804126	171.424	1.01076	1.53545
173.417	2.01023	3.52297	173.417	1.04297	1.19534	173.417	0.00564496	0.0805593	173.417	1.00697	1.53825
175.411	1.99219	3.52289	175.411	1.0336	1.19531	175.411	0.00561549	0.080477	175.411	1.00171	1.53668
177.404	1.96278	3.45586	177.404	1.01834	1.17257	177.404	0.00579164	0.0806107	177.404	1.03313	1.53923
179.397	1.96228	3.47874	179.397	1.01809	1.18033	179.397	0.00586566	0.0804962	179.397	1.04634	1.53704
181.391	1.96728	3.46764	181.391	1.02068	1.17656	181.391	0.00572858	0.0812844	181.391	1.02189	1.55209
183.384	2.02991	3.46205	183.384	1.05318	1.17467	183.384	0.00566073	0.0813146	183.384	1.00978	1.55267
185.377	2.06428	3.4748	185.377	1.07101	1.17899	185.377	0.00577793	0.0814503	185.377	1.03069	1.55526
187.371	2.10188	3.48044	187.371	1.09051	1.18091	187.371	0.00560452	0.0816326	187.371	0.999755	1.55874
189.364	1.91393	3.49237	189.364	0.992999	1.18496	189.364	0.00575394	0.082035	189.364	1.02641	1.56643
191.357	1.99644	3.48858	191.357	1.03581	1.18367	191.357	0.00573269	0.0822406	191.357	1.02262	1.57035
193.35	1.84437	3.50587	193.35	0.956909	1.18954	193.35	0.00583413	0.0822913	193.35	1.04071	1.57132
195.344	1.92662	3.48749	195.344	0.999583	1.1833	195.344	0.0057464	0.0822337	195.344	1.02506	1.57022
197.337	2.01846	3.46311	197.337	1.04723	1.17503	197.337	0.00592666	0.0823777	197.337	1.05722	1.57297
199.33	2.04377	3.47326	199.33	1.06037	1.17847	199.33	0.00575874	0.0824647	199.33	1.02726	1.57463
201.324	1.96117	3.47077	201.324	1.01751	1.17763	201.324	0.00564222	0.0817128	201.324	1.00648	1.56027
203.317	2.173	3.43541	203.317	1.12741	1.16563	203.317	0.00562851	0.0818122	203.317	1.00403	1.56217
205.31	1.88087	3.45763	205.31	0.975849	1.17317	205.31	0.00572584	0.0816929	205.31	1.0214	1.55989
207.304	1.94101	3.53235	207.304	1.00705	1.19852	207.304	0.0057231	0.0812851	207.304	1.02091	1.55211
209.297	1.9479	3.47288	209.297	1.01063	1.17834	209.297	0.00567169	0.0813564	209.297	1.01174	1.55347
211.29	1.95631	3.51278	211.29	1.01499	1.19188	211.29	0.00564085	0.0808753	211.29	1.00624	1.54428
213.283	1.97192	3.45642	213.283	1.02309	1.17276	213.283	0.0057793	0.0805833	213.283	1.03093	1.53871
215.277	1.96476	3.4456	215.277	1.01937	1.16909	215.277	0.00575394	0.0805778	215.277	1.02641	1.5386
217.27	1.95612	3.46773	217.27	1.01489	1.1766	217.27	0.00570322	0.0808225	217.27	1.01736	1.54327
219.263	1.98213	3.50867	219.263	1.02839	1.19049	219.263	0.0055538	0.0803002	219.263	0.990708	1.5333
221.257	1.85451	3.50907	221.257	0.96217	1.19062	221.257	0.00558465	0.0793681	221.257	0.99621	1.5155
223.25	1.93881	3.43205	223.25	1.00591	1.16449	223.25	0.0054599	0.0789383	223.25	0.973958	1.5073
225.243	1.93531	3.47682	225.243	1.00409	1.17968	225.243	0.00544825	0.0789788	225.243	0.971879	1.50807
227.237	1.91686	3.52441	227.237	0.994521	1.19583	227.237	0.00542975	0.0789383	227.237	0.968578	1.5073
229.23	2.34276	3.46991	229.23	1.21549	1.17733	229.23	0.00729746	0.0792324	229.23	1.30175	1.51291
231.223	2.85682	3.46854	231.223	1.4822	1.17687	231.223	0.00914531	0.0788081	231.223	1.63137	1.50481
233.217	2.89512	3.39863	233.217	1.50207	1.15315	233.217	0.00965113	0.0783598	233.217	1.7216	1.49625
235.21	2.93988	3.37846	235.21	1.52529	1.14631	235.21	0.0103537	0.0778568	235.21	1.84693	1.48664
237.203	2.91877	3.40333	237.203	1.51434	1.15475	237.203	0.0106025	0.0775374	237.203	1.89131	1.48055
239.196	2.8768	3.38718	239.196	1.49257	1.14926	239.196	0.0106977	0.0777272	239.196	1.9083	1.48417
241.19	2.83317	3.40138	241.19	1.46993	1.15408	241.19	0.0108348	0.0778924	241.19	1.93275	1.48732
243.183	2.86241	3.40103	243.183	1.4851	1.15396	243.183	0.0109109	0.0785963	243.183	1.94633	1.50077
245.176	2.84996	3.35094	245.176	1.47864	1.13697	245.176	0.0114709	0.0795949	245.176	2.04622	1.51983
247.17	2.80008	3.3977	247.17	1.45276	1.15283	247.17	0.0114078	0.079499	247.17	2.03497	1.518
249.163	2.87073	3.35299	249.163	1.48942	1.13767	249.163	0.0113955	0.0800864	249.163	2.03277	1.52922
251.156	2.88408	3.33666	251.156	1.49634	1.13212	251.156	0.0113941	0.0800398	251.156	2.03252	1.52833
253.15	2.88967	3.36963	253.15	1.49924	1.14331	253.15	0.0113845	0.0793962	253.15	2.03081	1.51604
255.143	2.80943	3.34849	255.143	1.45761	1.13614	255.143	0.0117156	0.0807176	255.143	2.08986	1.54127
257.136	2.81688	3.34978	257.136	1.46148	1.13658	257.136	0.0117231	0.0805312	257.136	2.09121	1.53771
259.129	2.89079	3.33118	259.129	1.49982	1.13026	259.129	0.011867	0.0806875	259.129	2.11688	1.5407
261.123	2.86024	3.31625	261.123	1.48397	1.1252	261.123	0.0118403	0.0800775	261.123	2.11212	1.52905
263.116	2.88575	3.34568	263.116	1.49721	1.13519	263.116	0.0121261	0.0803379	263.116	2.1631	1.53402
265.109	2.9295	3.31418	265.109	1.51991	1.1245	265.109	0.0120596	0.0799644	265.109	2.15124	1.52689
267.103	2.82195	3.36076	267.103	1.46411	1.1403	267.103	0.0117855	0.079366	267.103	2.10234	1.51546
269.096	2.87814	3.31071	269.096	1.49326	1.12332	269.096	0.0120679	0.0800624	269.096	2.15271	1.52876
271.089	2.84076	3.34152	271.089	1.47387	1.13377	271.089	0.0119171	0.0792659	271.089	2.12581	1.51355
273.083	2.86534	3.29519	273.083	1.48662	1.11805	273.083	0.011817	0.0792371	273.083	2.10796	1.513
275.076	2.894	3.31107	275.076	1.50149	1.12344	275.076	0.0119082	0.0788081	275.076	2.12422	1.50481
277.069	2.79515	3.2871	277.069	1.45021	1.11531	277.069	0.0118691	0.0780069	277.069	2.11725	1.48951
279.063	2.92131	3.28547	279.063	1.51566	1.11475	279.063	0.0119493	0.0778533	279.063	2.13156	1.48658
281.056	2.90176	3.31277	281.056	1.50552	1.12402	281.056	0.0118108	0.0771638	281.056	2.10686	1.47341
283.049	2.80663	3.25881	283.049	1.45616	1.10571	283.049	0.0118759	0.076512	283.049	2.11847	1.46097
285.042	2.8585	3.24173	285.042	1.48307	1.09991	285.042	0.0117361	0.0757409	285.042	2.09353	1.44624
287.036	2.89903	3.24863	287.036	1.5041	1.10226	287.036	0.0117923	0.0748019	287.036	2.10356	1.42831
289.029	2.79952	3.24392	289.029	1.45247	1.10066	289.029	0.0116717	0.074244	289.029	2.08204	1.41766
291.022	2.90434	3.25968	291.022	1.50686	1.106	291.022	0.0117464	0.0738677	291.022	2.09537	1.41048
293.016	2.83788	3.20916	293.016	1.47237	1.08886	293.016	0.0115531	0.0727272	293.016	2.06089	1.3887
295.009	2.75383	3.23399	295.009	1.42876	1.09729	295.009	0.0118862	0.0719486	295.009	2.12031	1.37383
297.002	2.87955	3.19078	297.002	1.49399	1.08263	297.002	0.0118129	0.071512	297.002	2.10723	1.36549
298.996	2.87707	3.1916	298.996	1.49271	1.0829	298.996	0.0115922	0.0709973	298.996	2.06786	1.35566
300.989	2.86691	3.11653	300.989	1.48744	1.05743	300.989	0.011621	0.069891	300.989	2.07299	1.33454
302.982	2.83708	3.17479	302.982	1.47196	1.0772	302.982	0.0113907	0.0693365	302.982	2.03191	1.32395
304.975	2.83301	3.17495	304.975	1.46985	1.07726	304.975	0.0115881	0.0689698	304.975	2.06712	1.31695
