# Supplementary material for: TRPM7 residue S1269 mediates cAMP dependence of Ca2+ influx
Source: PLoS One. 2019 Jan 7;14(1):e0209563. doi: 10.1371/journal.pone.0209563 (PMC6322742; doi:10.1371/journal.pone.0209563)
Supplement: S1 File — Individual data and traces of Ca2+ and cAMP measurements in single cells as mentioned in Fig 1E. Despite poor signal-to-noise and cell-to-cell variability, the responses in 23 cells clearly demonstrate tight temporal correlation of TRPM7 inhibition and cAMP increase. (ZIP) [file pone.0209563.s001.zip › Duo meting Ca2+ en cAMP/exp-1-2.xlsx]

## Sheet: Mean ROI
Time [s]	ROI1 HyD 4 [ns]	ROI1 HyD 2 [ns]				Time [s]	ROI1 HyD 4 [kCnts]	ROI1 HyD 2 [kCnts]
0	2.12831	2.52775	0	1	1	0	0.00186048	0.00455844	0	1	1
1.993	2.13437	2.60279	1.993	1.00285	1.02968	1.993	0.0018916	0.0045595	1.993	1.01673	1.00023
3.987	2.26539	2.59748	3.987	1.06441	1.02758	3.987	0.0018748	0.00451706	3.987	1.0077	0.990922
5.98	2.24878	2.60483	5.98	1.05661	1.03049	5.98	0.00190752	0.00443271	5.98	1.02528	0.972418
7.973	2.27938	2.55216	7.973	1.07098	1.00966	7.973	0.00190999	0.00442723	7.973	1.02661	0.971216
9.966	2.28161	2.60976	9.966	1.07203	1.03244	9.966	0.00192874	0.00447639	9.966	1.03669	0.982
11.96	2.22721	2.61753	11.96	1.04647	1.03552	11.96	0.00189549	0.00442546	11.96	1.01882	0.970828
13.953	2.37168	2.60283	13.953	1.11435	1.0297	13.953	0.00187073	0.00438851	13.953	1.00551	0.96272
15.946	2.09014	2.55897	15.946	0.982068	1.01235	15.946	0.00190769	0.00442706	15.946	1.02538	0.971177
17.94	2.12831	2.60701	17.94	0.999999	1.03135	17.94	0.00194836	0.00440177	17.94	1.04724	0.96563
19.933	2.25703	2.56985	19.933	1.06048	1.01665	19.933	0.00191052	0.00437683	19.933	1.0269	0.96016
21.926	2.23622	2.58178	21.926	1.0507	1.02137	21.926	0.00194783	0.0043634	21.926	1.04695	0.957212
23.92	2.08774	2.55576	23.92	0.980938	1.01108	23.92	0.0019641	0.00437401	23.92	1.0557	0.959539
25.913	2.09249	2.58969	25.913	0.983171	1.0245	25.913	0.00193687	0.00437277	25.913	1.04106	0.959268
27.906	2.15432	2.5766	27.906	1.01222	1.01933	27.906	0.00196198	0.00438037	27.906	1.05456	0.960936
29.9	2.14676	2.62062	29.9	1.00867	1.03674	29.9	0.00192856	0.00440495	29.9	1.03659	0.966328
31.893	2.15886	2.63696	31.893	1.01436	1.0432	31.893	0.00200088	0.00433828	31.893	1.07547	0.951703
33.886	2.2495	2.57989	33.886	1.05694	1.02063	33.886	0.0019588	0.00439187	33.886	1.05285	0.963457
35.879	2.17619	2.59382	35.879	1.0225	1.02614	35.879	0.00197294	0.00441256	35.879	1.06045	0.967996
37.873	2.31759	2.66453	37.873	1.08894	1.05411	37.873	0.00196994	0.00432538	37.873	1.05883	0.948871
39.866	2.16167	2.63119	39.866	1.01567	1.04092	39.866	0.00193298	0.00439788	39.866	1.03897	0.964776
41.859	2.13833	2.61416	41.859	1.00471	1.03419	41.859	0.00193899	0.00440159	41.859	1.0422	0.965591
43.853	2.10876	2.62601	43.853	0.990815	1.03887	43.853	0.00191176	0.00442122	43.853	1.02756	0.969897
45.846	2.47783	2.6557	45.846	1.16423	1.05062	45.846	0.00234412	0.00440672	45.846	1.25996	0.966716
47.839	2.7229	2.68797	47.839	1.27937	1.06338	47.839	0.00238179	0.0043756	47.839	1.2802	0.959888
49.833	2.55532	2.61618	49.833	1.20064	1.03498	49.833	0.0023611	0.00438656	49.833	1.26908	0.962293
51.826	2.37164	2.62037	51.826	1.11433	1.03664	51.826	0.00229708	0.00435526	51.826	1.23467	0.955427
53.819	2.4936	2.58383	53.819	1.17164	1.02219	53.819	0.00229036	0.00430858	53.819	1.23106	0.945186
55.812	2.49787	2.59454	55.812	1.17364	1.02642	55.812	0.00227639	0.00428152	55.812	1.22355	0.939251
57.806	2.4008	2.60986	57.806	1.12803	1.03248	57.806	0.00220477	0.00419169	57.806	1.18506	0.919544
59.799	2.49874	2.51683	59.799	1.17405	0.995678	59.799	0.00221468	0.00411848	59.799	1.19038	0.903484
61.792	2.39623	2.52932	61.792	1.12589	1.00062	61.792	0.00216057	0.00410363	61.792	1.1613	0.900225
63.786	2.37769	2.52675	63.786	1.11718	0.999606	63.786	0.00217913	0.00404191	63.786	1.17128	0.886686
65.779	2.40947	2.57135	65.779	1.13211	1.01725	65.779	0.00217259	0.00403519	65.779	1.16776	0.885212
67.772	2.49764	2.52005	67.772	1.17353	0.996952	67.772	0.00214041	0.00403501	67.772	1.15046	0.885173
69.766	2.38181	2.47458	69.766	1.11911	0.978967	69.766	0.00218886	0.00402087	69.766	1.1765	0.88207
71.759	2.42835	2.47816	71.759	1.14098	0.98038	71.759	0.0022336	0.00398674	71.759	1.20055	0.874583
73.752	2.44747	2.53683	73.752	1.14996	1.00359	73.752	0.00220371	0.00388329	73.752	1.18449	0.851889
75.746	2.36552	2.50285	75.746	1.11146	0.990151	75.746	0.00219098	0.00390256	75.746	1.17764	0.856118
77.739	2.4318	2.53869	77.739	1.1426	1.00433	77.739	0.00220849	0.00390557	77.739	1.18705	0.856777
79.732	2.39998	2.50209	79.732	1.12765	0.989848	79.732	0.00222087	0.00390504	79.732	1.19371	0.856661
81.725	2.46155	2.522	81.725	1.15658	0.997727	81.725	0.00218179	0.00397135	81.725	1.1727	0.871208
83.719	2.33913	2.48442	83.719	1.09905	0.982856	83.719	0.00221733	0.00389708	83.719	1.19181	0.854915
85.712	2.4173	2.47915	85.712	1.13578	0.980771	85.712	0.00222812	0.00384332	85.712	1.1976	0.843122
87.705	2.25267	2.52794	87.705	1.05843	1.00007	87.705	0.00214288	0.00392378	87.705	1.15179	0.860773
89.699	2.32325	2.48877	89.699	1.0916	0.984579	89.699	0.0021763	0.00383554	89.699	1.16976	0.841415
91.692	2.36114	2.5353	91.692	1.1094	1.00299	91.692	0.00218656	0.0039328	91.692	1.17527	0.862751
93.685	2.29638	2.50495	93.685	1.07897	0.990978	93.685	0.00218921	0.00378285	93.685	1.17669	0.829855
95.679	2.3132	2.54008	95.679	1.08687	1.00488	95.679	0.00214324	0.00379275	95.679	1.15198	0.832027
97.672	2.33619	2.53976	97.672	1.09767	1.00475	97.672	0.00214253	0.00381503	97.672	1.1516	0.836915
99.665	2.35014	2.4864	99.665	1.10423	0.98364	99.665	0.00213139	0.0037954	99.665	1.14561	0.832609
101.658	2.2588	2.46942	101.658	1.06131	0.976924	101.658	0.00210256	0.00381079	101.658	1.13012	0.835984
103.652	2.18291	2.48451	103.652	1.02565	0.982894	103.652	0.00211512	0.00372042	103.652	1.13687	0.816161
105.645	2.23085	2.57043	105.645	1.04818	1.01688	105.645	0.00211494	0.00372661	105.645	1.13677	0.817519
107.638	2.27872	2.50322	107.638	1.07067	0.990295	107.638	0.00206225	0.0036405	107.638	1.10845	0.798627
109.632	2.38003	2.43935	109.632	1.11827	0.965029	109.632	0.00213086	0.00366048	109.632	1.14533	0.80301
111.625	2.1338	2.54854	111.625	1.00258	1.00823	111.625	0.0020817	0.00358762	111.625	1.11891	0.787028
113.618	2.20928	2.54071	113.618	1.03804	1.00513	113.618	0.00203484	0.00362458	113.618	1.09372	0.795135
115.612	2.17615	2.53976	115.612	1.02248	1.00475	115.612	0.00203271	0.00362617	115.612	1.09258	0.795485
117.605	2.21613	2.50933	117.605	1.04126	0.992711	117.605	0.00206879	0.00374783	117.605	1.11197	0.822174
119.598	2.15012	2.8082	119.598	1.01025	1.11095	119.598	0.00204598	0.0043038	119.598	1.09971	0.944138
121.592	2.16123	2.98348	121.592	1.01547	1.18029	121.592	0.0019763	0.00498727	121.592	1.06226	1.09407
123.585	2.19398	3.13183	123.585	1.03085	1.23898	123.585	0.00198002	0.00525164	123.585	1.06425	1.15207
125.578	2.15564	3.16984	125.578	1.01284	1.25402	125.578	0.00196764	0.00553457	125.578	1.0576	1.21414
127.571	2.12859	3.21195	127.571	1.00013	1.27068	127.571	0.00194058	0.00566773	127.571	1.04306	1.24335
129.565	2.09134	3.18079	129.565	0.982628	1.25835	129.565	0.00193386	0.00576198	129.565	1.03944	1.26402
131.558	2.34263	3.18997	131.558	1.1007	1.26198	131.558	0.00201963	0.00585128	131.558	1.08554	1.28361
133.551	2.22566	3.18329	133.551	1.04574	1.25934	133.551	0.001942	0.0058382	133.551	1.04382	1.28074
135.545	2.22587	3.26334	135.545	1.04584	1.29101	135.545	0.00193669	0.00591883	135.545	1.04097	1.29843
137.538	2.23411	3.29319	137.538	1.04971	1.30281	137.538	0.0019878	0.0059466	137.538	1.06843	1.30452
139.531	2.13741	3.25701	139.531	1.00428	1.2885	139.531	0.00199204	0.00593015	139.531	1.07072	1.30092
141.525	2.18307	3.26729	141.525	1.02573	1.29257	141.525	0.00198302	0.00593563	141.525	1.06587	1.30212
143.518	2.30189	3.31825	143.518	1.08156	1.31273	143.518	0.00199788	0.00599894	143.518	1.07385	1.31601
145.511	2.23558	3.26832	145.511	1.0504	1.29297	145.511	0.00198515	0.00597913	145.511	1.06701	1.31166
147.504	2.31813	3.30139	147.504	1.08919	1.30606	147.504	0.00192361	0.00598727	147.504	1.03393	1.31345
149.498	2.16636	3.25515	149.498	1.01788	1.28776	149.498	0.00196145	0.00598019	149.498	1.05427	1.31189
151.491	2.16514	3.23657	151.491	1.0173	1.28042	151.491	0.00194447	0.00595279	151.491	1.04515	1.30588
153.484	2.23593	3.22741	153.484	1.05057	1.27679	153.484	0.00198762	0.00593652	153.484	1.06834	1.30231
155.478	2.24167	3.26087	155.478	1.05327	1.29003	155.478	0.00194571	0.00592095	155.478	1.04581	1.2989
157.471	2.23714	3.31143	157.471	1.05114	1.31003	157.471	0.00194854	0.00594182	157.471	1.04733	1.30348
159.464	2.19246	3.21311	159.464	1.03014	1.27114	159.464	0.00196286	0.00594076	159.464	1.05503	1.30324
161.458	2.14821	3.26236	161.458	1.00935	1.29062	161.458	0.00192644	0.00595172	161.458	1.03545	1.30565
163.451	2.17591	3.25639	163.451	1.02237	1.28826	163.451	0.00192485	0.00589337	163.451	1.0346	1.29285
165.444	2.15253	3.28225	165.444	1.01138	1.29849	165.444	0.0019466	0.00590133	165.444	1.04629	1.29459
167.438	2.23901	3.24596	167.438	1.05202	1.28413	167.438	0.00194041	0.00595544	167.438	1.04296	1.30646
169.431	2.21035	3.21438	169.431	1.03855	1.27164	169.431	0.0019763	0.00591052	169.431	1.06226	1.29661
171.424	2.26238	3.22767	171.424	1.063	1.2769	171.424	0.0019305	0.00590822	171.424	1.03764	1.29611
173.417	2.2407	3.28974	173.417	1.05281	1.30145	173.417	0.00195933	0.00589248	173.417	1.05313	1.29265
175.411	2.20831	3.26279	175.411	1.03759	1.29079	175.411	0.00195579	0.00582405	175.411	1.05123	1.27764
177.404	2.28448	3.27443	177.404	1.07338	1.29539	177.404	0.00193687	0.00580495	177.404	1.04106	1.27345
179.397	2.11982	3.22478	179.397	0.996013	1.27575	179.397	0.00193386	0.00579222	179.397	1.03944	1.27066
181.391	2.18719	3.30746	181.391	1.02767	1.30846	181.391	0.00196941	0.00585818	181.391	1.05855	1.28513
183.384	2.17168	3.26907	183.384	1.02038	1.29327	183.384	0.00195261	0.00584297	183.384	1.04952	1.28179
185.377	2.31293	3.238	185.377	1.08674	1.28098	185.377	0.00195862	0.0058237	185.377	1.05275	1.27756
187.371	2.18463	3.27934	187.371	1.02646	1.29733	187.371	0.00193422	0.00586172	187.371	1.03964	1.2859
189.364	2.1579	3.26617	189.364	1.0139	1.29213	189.364	0.00194465	0.00584368	189.364	1.04524	1.28195
191.357	2.24035	3.27149	191.357	1.05264	1.29423	191.357	0.00194872	0.00578568	191.357	1.04743	1.26922
193.35	2.23549	3.30303	193.35	1.05036	1.30671	193.35	0.00192378	0.00575897	193.35	1.03403	1.26336
195.344	2.19105	3.25955	195.344	1.02948	1.2895	195.344	0.00198886	0.00572396	195.344	1.069	1.25568
197.337	2.12225	3.28987	197.337	0.997154	1.3015	197.337	0.00192591	0.00577277	197.337	1.03517	1.26639
199.33	2.15103	3.21847	199.33	1.01068	1.27325	199.33	0.00193599	0.00572838	199.33	1.04059	1.25665
201.324	2.19902	3.25018	201.324	1.03322	1.2858	201.324	0.00195827	0.00578408	201.324	1.05256	1.26887
203.317	2.149	3.22987	203.317	1.00972	1.27776	203.317	0.00197878	0.00573369	203.317	1.06359	1.25782
205.31	2.17816	3.2774	205.31	1.02342	1.29657	205.31	0.00200141	0.00575756	205.31	1.07575	1.26305
207.304	2.18303	3.24822	207.304	1.02571	1.28502	207.304	0.00195791	0.00569814	207.304	1.05237	1.25002
209.297	2.12578	3.29064	209.297	0.998813	1.30181	209.297	0.00196357	0.00571194	209.297	1.05541	1.25305
211.29	2.2532	3.32365	211.29	1.05868	1.31486	211.29	0.0018893	0.00572485	211.29	1.01549	1.25588
213.283	2.10172	3.26216	213.283	0.987508	1.29054	213.283	0.00193086	0.00577188	213.283	1.03783	1.2662
215.277	2.19003	3.26815	215.277	1.029	1.29291	215.277	0.0018863	0.00567286	215.277	1.01388	1.24447
217.27	2.09107	3.1898	217.27	0.982503	1.26191	217.27	0.00191406	0.00574005	217.27	1.0288	1.25921
219.263	2.14243	3.24687	219.263	1.00663	1.28449	219.263	0.00187286	0.0057977	219.263	1.00665	1.27186
221.257	2.07042	3.23641	221.257	0.9728	1.28035	221.257	0.00191317	0.00565517	221.257	1.02832	1.24059
223.25	2.02639	3.28254	223.25	0.952113	1.2986	223.25	0.00185517	0.00567268	223.25	0.997149	1.24443
225.243	2.09199	3.25639	225.243	0.982937	1.28826	225.243	0.00186667	0.00574836	225.243	1.00333	1.26104
227.237	2.19534	3.27382	227.237	1.03149	1.29515	227.237	0.00205358	0.00576021	227.237	1.10379	1.26364
229.23	2.92694	3.20362	229.23	1.37524	1.26738	229.23	0.0028557	0.00571459	229.23	1.53493	1.25363
231.223	3.08763	3.22696	231.223	1.45074	1.27661	231.223	0.00307233	0.00567816	231.223	1.65136	1.24564
233.217	3.06525	3.18892	233.217	1.44023	1.26156	233.217	0.00331653	0.00574271	233.217	1.78263	1.2598
235.21	3.11557	3.07021	235.21	1.46387	1.2146	235.21	0.00357401	0.00574518	235.21	1.92102	1.26034
237.203	3.22182	3.12568	237.203	1.51379	1.23655	237.203	0.00363413	0.00573492	237.203	1.95333	1.25809
239.196	3.21807	3.13863	239.196	1.51203	1.24167	239.196	0.00372838	0.00574271	239.196	2.00399	1.2598
241.19	3.24304	3.10564	241.19	1.52376	1.22862	241.19	0.00380707	0.00570805	241.19	2.04629	1.25219
243.183	3.17984	3.11632	243.183	1.49407	1.23284	243.183	0.00382423	0.00568028	243.183	2.05551	1.2461
245.176	3.16046	3.09985	245.176	1.48496	1.22633	245.176	0.00381468	0.00564209	245.176	2.05038	1.23772
247.17	3.23144	3.10694	247.17	1.51831	1.22913	247.17	0.00383784	0.00556481	247.17	2.06283	1.22077
249.163	3.23535	3.07425	249.163	1.52015	1.2162	249.163	0.00381945	0.00554571	249.163	2.05294	1.21658
251.156	3.14569	3.12946	251.156	1.47802	1.23804	251.156	0.00377454	0.00551017	251.156	2.0288	1.20878
253.15	3.27585	3.09422	253.15	1.53918	1.2241	253.15	0.00387162	0.00541096	253.15	2.08098	1.18702
255.143	3.16024	3.0423	255.143	1.48486	1.20356	255.143	0.00380318	0.00539487	255.143	2.0442	1.18349
257.136	3.23431	3.07725	257.136	1.51966	1.21738	257.136	0.00383572	0.00534943	257.136	2.06169	1.17352
259.129	3.25222	3.05671	259.129	1.52808	1.20926	259.129	0.00382688	0.00525252	259.129	2.05693	1.15226
261.123	3.256	3.01152	261.123	1.52986	1.19138	261.123	0.00381786	0.00523236	261.123	2.05209	1.14784
263.116	3.27498	3.05617	263.116	1.53877	1.20905	263.116	0.00388117	0.00519859	263.116	2.08611	1.14043
265.109	3.22481	3.02404	265.109	1.5152	1.19634	265.109	0.0037809	0.00521556	265.109	2.03222	1.14415
267.103	3.20754	2.96548	267.103	1.50708	1.17317	267.103	0.00381167	0.00520937	267.103	2.04876	1.1428
269.096	3.22741	2.99326	269.096	1.51642	1.18416	269.096	0.00388594	0.00516269	269.096	2.08868	1.13255
271.089	3.26601	2.99726	271.089	1.53456	1.18574	271.089	0.00380955	0.00513263	271.089	2.04762	1.12596
273.083	3.23431	2.99394	273.083	1.51966	1.18443	273.083	0.00380849	0.00511689	273.083	2.04705	1.12251
275.076	3.22026	2.98643	275.076	1.51306	1.18146	275.076	0.00385818	0.00515367	275.076	2.07376	1.13058
277.069	3.22541	2.99177	277.069	1.51548	1.18357	277.069	0.00377949	0.00515243	277.069	2.03146	1.1303
279.063	3.17565	2.94197	279.063	1.4921	1.16387	279.063	0.00379452	0.00507922	279.063	2.03954	1.11424
281.056	3.23384	2.96654	281.056	1.51944	1.17359	281.056	0.00378214	0.00504456	281.056	2.03289	1.10664
283.049	3.27591	2.94929	283.049	1.53921	1.16676	283.049	0.00378939	0.00503625	283.049	2.03678	1.10482
285.042	3.16674	2.86653	285.042	1.48791	1.13402	285.042	0.00378462	0.00504828	285.042	2.03422	1.10746
287.036	3.22263	2.88031	287.036	1.51418	1.13947	287.036	0.00380159	0.00506932	287.036	2.04334	1.11207
289.029	3.29331	2.86424	289.029	1.54738	1.13312	289.029	0.00376269	0.00508806	289.029	2.02243	1.11618
291.022	3.20497	2.92013	291.022	1.50588	1.15523	291.022	0.00382016	0.00505659	291.022	2.05332	1.10928
293.016	3.19594	2.87444	293.016	1.50163	1.13715	293.016	0.00380106	0.00507869	293.016	2.04306	1.11413
295.009	3.21711	2.84361	295.009	1.51158	1.12496	295.009	0.00383855	0.00508046	295.009	2.06321	1.11452
297.002	3.24447	2.88078	297.002	1.52444	1.13966	297.002	0.00379929	0.00511353	297.002	2.04211	1.12177
298.996	3.0943	2.85562	298.996	1.45388	1.12971	298.996	0.0037977	0.00509584	298.996	2.04125	1.11789
300.989	3.17938	2.8602	300.989	1.49386	1.13152	300.989	0.00380301	0.00507179	300.989	2.0441	1.11262
302.982	3.14711	2.86634	302.982	1.47869	1.13395	302.982	0.00377843	0.00507869	302.982	2.03089	1.11413
304.975	3.24014	2.8253	304.975	1.5224	1.11771	304.975	0.00378568	0.00503484	304.975	2.03479	1.10451
