# Supplementary material for: TRPM7 residue S1269 mediates cAMP dependence of Ca2+ influx
Source: PLoS One. 2019 Jan 7;14(1):e0209563. doi: 10.1371/journal.pone.0209563 (PMC6322742; doi:10.1371/journal.pone.0209563)
Supplement: S1 File — Individual data and traces of Ca2+ and cAMP measurements in single cells as mentioned in Fig 1E. Despite poor signal-to-noise and cell-to-cell variability, the responses in 23 cells clearly demonstrate tight temporal correlation of TRPM7 inhibition and cAMP increase. (ZIP) [file pone.0209563.s001.zip › Duo meting Ca2+ en cAMP/exp-2-1.xlsx]

## Sheet: Mean ROI
Time [s]	ROI1 HyD 4 [ns]	ROI1 HyD 2 [ns]				Time [s]	ROI1 HyD 4 [kCnts]	ROI1 HyD 2 [kCnts]
0	2.31918	2.49686	0	1	1	0	0.00353537	0.00706938	0	1	1
1.993	2.19816	2.5856	1.993	0.947818	1.03554	1.993	0.00348836	0.00695028	1.993	0.986704	0.983153
3.986	2.34846	2.51045	3.986	1.01262	1.00544	3.986	0.00351299	0.00694847	3.986	0.993672	0.982898
5.979	2.34797	2.52469	5.979	1.01242	1.01115	5.979	0.00356271	0.00688542	5.979	1.00773	0.973979
7.973	2.24305	2.59985	7.973	0.967175	1.04125	7.973	0.00357424	0.00693469	7.973	1.01099	0.980948
9.966	2.30291	2.55478	9.966	0.992985	1.0232	9.966	0.00358689	0.00694644	9.966	1.01457	0.98261
11.959	2.30426	2.54649	11.959	0.993567	1.01988	11.959	0.00350441	0.00690373	11.959	0.991243	0.976568
13.953	2.38792	2.57653	13.953	1.02964	1.03191	13.953	0.00354554	0.00692023	13.953	1.00288	0.978902
15.946	2.2956	2.57282	15.946	0.989831	1.03042	15.946	0.00364362	0.00689989	15.946	1.03062	0.976025
17.939	2.26834	2.55793	17.939	0.97808	1.02446	17.939	0.00363706	0.00692339	17.939	1.02877	0.979349
19.933	2.2796	2.55148	19.933	0.982932	1.02187	19.933	0.00358802	0.00682644	19.933	1.01489	0.965635
21.926	2.25804	2.56696	21.926	0.973638	1.02807	21.926	0.00358215	0.00684384	21.926	1.01323	0.968097
23.919	2.25267	2.53564	23.919	0.971319	1.01553	23.919	0.00347616	0.00679955	23.919	0.983252	0.961831
25.912	2.28053	2.55699	25.912	0.983334	1.02408	25.912	0.00358486	0.00679706	25.912	1.014	0.961479
27.906	2.80306	2.50948	27.906	1.20864	1.00505	27.906	0.00470034	0.00672768	27.906	1.32952	0.951665
29.899	2.89001	2.55118	29.899	1.24613	1.02175	29.899	0.00490395	0.00671593	29.899	1.38711	0.950003
31.892	2.89803	2.58631	31.892	1.24959	1.03582	31.892	0.00487277	0.00671932	31.892	1.37829	0.950483
33.886	2.86605	2.57784	33.886	1.2358	1.03243	33.886	0.00474915	0.00686418	33.886	1.34333	0.970974
35.879	2.849	2.62902	35.879	1.22845	1.05293	35.879	0.00467232	0.00694508	35.879	1.32159	0.982418
37.872	2.83981	2.5956	37.872	1.22449	1.03954	37.872	0.00458147	0.00684475	37.872	1.2959	0.968225
39.866	2.75705	2.59519	39.866	1.1888	1.03938	39.866	0.00457627	0.00685311	39.866	1.29443	0.969407
41.859	2.76631	2.57137	41.859	1.1928	1.02984	41.859	0.00448859	0.00687955	41.859	1.26962	0.973147
43.852	2.78596	2.56804	43.852	1.20127	1.02851	43.852	0.00450508	0.00695774	43.852	1.27429	0.984208
45.846	2.70197	2.51533	45.846	1.16505	1.0074	45.846	0.00447006	0.00697695	45.846	1.26438	0.986925
47.839	2.716	2.58174	47.839	1.1711	1.034	47.839	0.00455412	0.00703277	47.839	1.28816	0.994821
49.832	2.76675	2.59555	49.832	1.19298	1.03953	49.832	0.00444588	0.00703412	49.832	1.25754	0.995013
51.825	2.68791	2.58337	51.825	1.15899	1.03465	51.825	0.00442373	0.00696339	51.825	1.25128	0.985007
53.819	2.78062	2.63982	53.819	1.19897	1.05726	53.819	0.00440316	0.00707435	53.819	1.24546	1.0007
55.812	2.62487	2.55355	55.812	1.13181	1.0227	55.812	0.00440249	0.00708181	55.812	1.24527	1.00176
57.805	2.68878	2.52563	57.805	1.15937	1.01152	57.805	0.00444226	0.0069948	57.805	1.25652	0.989451
59.799	2.74602	2.60751	59.799	1.18405	1.04432	59.799	0.00439684	0.00705966	59.799	1.24367	0.998625
61.792	2.67398	2.57613	61.792	1.15298	1.03175	61.792	0.00450599	0.0069991	61.792	1.27455	0.990058
63.785	2.73164	2.55526	63.785	1.17785	1.02339	63.785	0.00438825	0.00705198	63.785	1.24124	0.997539
65.779	2.62464	2.59752	65.779	1.13171	1.04031	65.779	0.00444723	0.00700746	65.779	1.25793	0.991241
67.772	2.68899	2.58298	67.772	1.15946	1.03449	67.772	0.00434124	0.00696294	67.772	1.22795	0.984943
69.765	2.66002	2.49778	69.765	1.14697	1.00037	69.765	0.00428542	0.00691277	69.765	1.21216	0.977847
71.758	2.60152	2.53966	71.758	1.12174	1.01714	71.758	0.00430237	0.00681808	71.758	1.21695	0.964452
73.752	2.57818	2.54543	73.752	1.11168	1.01945	73.752	0.00432362	0.00679774	73.752	1.22296	0.961575
75.745	2.55659	2.57509	75.745	1.10237	1.03133	75.745	0.00422689	0.0067774	75.745	1.1956	0.958698
77.738	2.5651	2.57376	77.738	1.10604	1.0308	77.738	0.00421311	0.00665921	77.738	1.1917	0.941979
79.732	2.60371	2.60891	79.732	1.12268	1.04488	79.732	0.0041939	0.00676226	79.732	1.18627	0.956556
81.725	2.49533	2.58331	81.725	1.07595	1.03462	81.725	0.00409605	0.00668475	81.725	1.15859	0.945592
83.718	2.49287	2.58426	83.718	1.07489	1.035	83.718	0.00414915	0.00681921	83.718	1.17361	0.964612
85.712	2.44218	2.6589	85.712	1.05304	1.0649	85.712	0.00391006	0.00697401	85.712	1.10598	0.98651
87.705	2.47825	2.74916	87.705	1.06859	1.10105	87.705	0.00389876	0.00729921	87.705	1.10279	1.03251
89.698	2.41613	2.8414	89.698	1.0418	1.13799	89.698	0.00374734	0.00768746	89.698	1.05996	1.08743
91.692	2.37923	2.93784	91.692	1.02589	1.17661	91.692	0.0037148	0.00819593	91.692	1.05075	1.15936
93.685	2.49079	2.98191	93.685	1.07399	1.19426	93.685	0.00371797	0.00859955	93.685	1.05165	1.21645
95.678	2.38652	2.93717	95.678	1.02904	1.17634	95.678	0.00365921	0.00891571	95.678	1.03503	1.26117
97.671	2.47051	3.07899	97.671	1.06525	1.23314	97.671	0.00370034	0.00920429	97.671	1.04666	1.30199
99.665	2.38235	3.07279	99.665	1.02724	1.23066	99.665	0.00370147	0.0094974	99.665	1.04698	1.34346
101.658	2.42552	3.10645	101.658	1.04585	1.24414	101.658	0.00371864	0.00975322	101.658	1.05184	1.37964
103.651	2.4083	3.15828	103.651	1.03843	1.2649	103.651	0.00369898	0.00996023	103.651	1.04628	1.40893
105.645	2.4051	3.16644	105.645	1.03705	1.26817	105.645	0.00376701	0.0100429	105.645	1.06552	1.42063
107.638	2.44634	3.14272	107.638	1.05483	1.25867	107.638	0.00369672	0.0101148	107.638	1.04564	1.43079
109.631	2.35008	3.21405	109.631	1.01332	1.28724	109.631	0.00375887	0.0101645	109.631	1.06322	1.43782
111.625	2.42812	3.22062	111.625	1.04697	1.28987	111.625	0.00370667	0.0101779	111.625	1.04845	1.43971
113.618	2.36133	3.15691	113.618	1.01818	1.26435	113.618	0.00366712	0.0102441	113.618	1.03727	1.44908
115.611	2.31341	3.14815	115.611	0.997511	1.26084	115.611	0.00370531	0.0102884	115.611	1.04807	1.45534
117.604	2.43797	3.16386	117.604	1.05122	1.26713	117.604	0.00371774	0.0102312	117.604	1.05159	1.44725
119.598	2.37734	3.21165	119.598	1.02508	1.28627	119.598	0.00374395	0.0104066	119.598	1.059	1.47206
121.591	2.42805	3.24193	121.591	1.04694	1.2984	121.591	0.00376045	0.0103399	121.591	1.06367	1.46263
123.584	2.449	3.23825	123.584	1.05598	1.29693	123.584	0.00366893	0.0103699	123.584	1.03778	1.46688
125.578	2.32084	3.28355	125.578	1.00072	1.31507	125.578	0.00362757	0.0102203	125.578	1.02608	1.44572
127.571	2.35848	3.17673	127.571	1.01695	1.27229	127.571	0.00367751	0.0102298	127.571	1.04021	1.44706
129.564	2.36241	3.17119	129.564	1.01864	1.27007	129.564	0.00370712	0.0102427	129.564	1.04858	1.44888
131.558	2.4163	3.22495	131.558	1.04187	1.2916	131.558	0.00364972	0.010082	131.558	1.03234	1.42616
133.551	2.39262	3.23306	133.551	1.03167	1.29485	133.551	0.00361062	0.0100827	133.551	1.02129	1.42625
135.544	2.40844	3.20457	135.544	1.03849	1.28344	135.544	0.00367051	0.0101017	135.544	1.03823	1.42894
137.537	2.39345	3.18409	137.537	1.03202	1.27524	137.537	0.00364723	0.010064	137.537	1.03164	1.4236
139.531	2.3625	3.19781	139.531	1.01868	1.28073	139.531	0.00362034	0.0099661	139.531	1.02403	1.40976
141.524	2.31414	3.12351	141.524	0.997827	1.25098	141.524	0.00353356	0.010085	141.524	0.999489	1.42657
143.517	2.37865	3.18316	143.517	1.02564	1.27486	143.517	0.00357785	0.0100122	143.517	1.01202	1.41628
145.511	2.38083	3.21334	145.511	1.02658	1.28695	145.511	0.00355254	0.0100427	145.511	1.00486	1.42059
147.504	2.25897	3.21395	147.504	0.974037	1.2872	147.504	0.00356588	0.0100655	147.504	1.00863	1.42382
149.497	2.35265	3.13923	149.497	1.01443	1.25727	149.497	0.00357831	0.0101116	149.497	1.01215	1.43034
151.491	2.32167	3.22306	151.491	1.00107	1.29085	151.491	0.00353559	0.0101738	151.491	1.00006	1.43913
153.484	2.33954	3.242	153.484	1.00878	1.29843	153.484	0.0035835	0.0101932	153.484	1.01362	1.44188
155.477	2.3659	3.24073	155.477	1.02014	1.29792	155.477	0.00353311	0.0102524	155.477	0.999361	1.45026
157.471	2.3285	3.20297	157.471	1.00402	1.2828	157.471	0.00354011	0.010374	157.471	1.00134	1.46746
159.464	2.27751	3.16583	159.464	0.982032	1.26792	159.464	0.00361288	0.0103327	159.464	1.02193	1.46161
161.457	2.32962	3.17525	161.457	1.0045	1.2717	161.457	0.00354079	0.010424	161.457	1.00153	1.47452
163.45	2.32077	3.1996	163.45	1.00068	1.28145	163.45	0.00357989	0.010407	163.45	1.01259	1.47212
165.444	2.45376	3.20871	165.444	1.05803	1.2851	165.444	0.00354893	0.0104484	165.444	1.00384	1.47797
167.437	2.33362	3.27574	167.437	1.00623	1.31194	167.437	0.00346034	0.0105573	167.437	0.978778	1.49338
169.43	2.32667	3.17042	169.43	1.00323	1.26976	169.43	0.00362576	0.0105912	169.43	1.02557	1.49818
171.424	2.36147	3.20434	171.424	1.01824	1.28335	171.424	0.00347842	0.0105923	171.424	0.983892	1.49834
173.417	2.42286	3.17493	173.417	1.0447	1.27157	173.417	0.00349446	0.0105437	173.417	0.98843	1.49146
175.41	2.28427	3.23186	175.41	0.984947	1.29437	175.41	0.00355232	0.0106527	175.41	1.00479	1.50687
177.404	2.30089	3.21891	177.404	0.992112	1.28918	177.404	0.00355277	0.0106606	177.404	1.00492	1.50799
179.397	2.32137	3.25758	179.397	1.00094	1.30467	179.397	0.00359119	0.0107058	179.397	1.01579	1.51439
181.39	2.27295	3.24495	181.39	0.980067	1.29961	181.39	0.00357695	0.0106242	181.39	1.01176	1.50285
183.383	2.26157	3.24296	183.383	0.975158	1.29882	183.383	0.00348972	0.0106368	183.383	0.987088	1.50464
185.377	2.38957	3.21052	185.377	1.03035	1.28582	185.377	0.00356927	0.0107302	185.377	1.00959	1.51784
187.37	2.35865	3.19318	187.37	1.01702	1.27888	187.37	0.00360859	0.0107101	187.37	1.02071	1.51499
189.363	2.34463	3.32167	189.363	1.01097	1.33034	189.363	0.00363503	0.0107548	189.363	1.02819	1.52132
191.357	2.27155	3.17643	191.357	0.979461	1.27217	191.357	0.00360429	0.0107431	191.357	1.0195	1.51966
193.35	2.2775	3.16168	193.35	0.982028	1.26626	193.35	0.00365785	0.0107351	193.35	1.03465	1.51854
195.343	2.26354	3.19973	195.343	0.97601	1.2815	195.343	0.0036122	0.0107214	195.343	1.02173	1.51659
197.337	2.26662	3.24114	197.337	0.977337	1.29809	197.337	0.00361107	0.0107598	197.337	1.02141	1.52203
199.33	2.37773	3.23473	199.33	1.02525	1.29552	199.33	0.00362079	0.0107647	199.33	1.02416	1.52273
201.323	2.33967	3.10718	201.323	1.00883	1.24444	201.323	0.00367842	0.0109114	201.323	1.04046	1.54348
203.317	2.31591	3.20297	203.317	0.998587	1.2828	203.317	0.00364881	0.0108014	203.317	1.03209	1.52791
205.31	2.36783	3.21605	205.31	1.02098	1.28804	205.31	0.00368384	0.0108414	205.31	1.042	1.53357
207.303	2.35723	3.26187	207.303	1.01641	1.30639	207.303	0.0036791	0.0108881	207.303	1.04065	1.54018
209.296	2.32464	3.2078	209.296	1.00236	1.28473	209.296	0.00361763	0.0108443	209.296	1.02327	1.53398
211.29	2.30031	3.16316	211.29	0.991865	1.26686	211.29	0.00357808	0.0108877	211.29	1.01208	1.54012
213.283	2.28944	3.25225	213.283	0.987174	1.30254	213.283	0.00360949	0.0109286	213.283	1.02097	1.5459
215.276	2.25853	3.20231	215.276	0.973847	1.28254	215.276	0.00360452	0.0110373	215.276	1.01956	1.56128
217.27	2.37379	3.17912	217.27	1.02355	1.27325	217.27	0.00361017	0.0111476	217.27	1.02116	1.57688
219.263	2.24798	3.26673	219.263	0.9693	1.30833	219.263	0.00377492	0.0113173	219.263	1.06776	1.60089
221.256	2.68056	3.18	221.256	1.15582	1.2736	221.256	0.00495322	0.0114201	221.256	1.40105	1.61543
223.25	3.14414	3.19737	223.25	1.35571	1.28056	223.25	0.00586893	0.0110201	223.25	1.66006	1.55885
225.243	3.12711	3.09232	225.243	1.34837	1.23848	225.243	0.00608497	0.011256	225.243	1.72117	1.59223
227.236	3.19898	3.12922	227.236	1.37936	1.25326	227.236	0.00642847	0.0110499	227.236	1.81833	1.56307
229.229	3.26576	3.14485	229.229	1.40815	1.25952	229.229	0.00652045	0.0107521	229.229	1.84435	1.52094
231.223	3.37496	3.06027	231.223	1.45524	1.22565	231.223	0.00681808	0.0105663	231.223	1.92853	1.49466
233.216	3.34911	3.08459	233.216	1.44409	1.23539	233.216	0.00675412	0.0103372	233.216	1.91044	1.46225
235.209	3.38298	3.00289	235.209	1.45869	1.20267	235.209	0.00693695	0.0100906	235.209	1.96216	1.42737
237.203	3.29621	3.01817	237.203	1.42128	1.20879	237.203	0.00695028	0.00979864	237.203	1.96593	1.38607
239.196	3.36378	2.99383	239.196	1.45042	1.19904	239.196	0.00702102	0.00951887	239.196	1.98594	1.34649
241.189	3.34074	2.93743	241.189	1.44048	1.17645	241.189	0.00700497	0.00931322	241.189	1.9814	1.3174
243.183	3.39142	2.9063	243.183	1.46233	1.16398	243.183	0.00686282	0.00916655	243.183	1.94119	1.29666
245.176	3.33904	2.89041	245.176	1.43975	1.15762	245.176	0.00693492	0.00891209	245.176	1.96158	1.26066
247.169	3.32739	2.92121	247.169	1.43473	1.16996	247.169	0.00696497	0.00881266	247.169	1.97008	1.2466
249.163	3.35367	2.90563	249.163	1.44606	1.16371	249.163	0.0069774	0.00856678	249.163	1.9736	1.21182
251.156	3.41611	2.9346	251.156	1.47298	1.17531	251.156	0.00695774	0.00854576	251.156	1.96804	1.20884
253.149	3.34595	2.79888	253.149	1.44273	1.12096	253.149	0.00697605	0.00844497	253.149	1.97322	1.19458
255.142	3.33365	2.82639	255.142	1.43742	1.13198	255.142	0.00689356	0.00829966	255.142	1.94988	1.17403
257.136	3.30283	2.83197	257.136	1.42414	1.13421	257.136	0.00691277	0.00819209	257.136	1.95532	1.15881
259.129	3.36396	2.77752	259.129	1.45049	1.11241	259.129	0.00690282	0.00801966	259.129	1.95251	1.13442
261.122	3.39099	2.87189	261.122	1.46215	1.1502	261.122	0.00687458	0.00798847	261.122	1.94452	1.13001
263.116	3.30349	2.85127	263.116	1.42442	1.14194	263.116	0.00691367	0.00792588	263.116	1.95557	1.12116
265.109	3.34118	2.81338	265.109	1.44067	1.12677	265.109	0.00688723	0.00778644	265.109	1.9481	1.10143
									0	0	0
									0	0	0
									0	0	0
									0	0	0
									0	0	0
									0	0	0
									0	0	0
									0	0	0
									0	0	0
									0	0	0
									0	0	0
									0	0	0
									0	0	0
									0	0	0
									0	0	0
									0	0	0
									0	0	0
									0	0	0
									0	0	0
									0	0	0
