# Supplementary material for: TRPM7 residue S1269 mediates cAMP dependence of Ca2+ influx
Source: PLoS One. 2019 Jan 7;14(1):e0209563. doi: 10.1371/journal.pone.0209563 (PMC6322742; doi:10.1371/journal.pone.0209563)
Supplement: S1 File — Individual data and traces of Ca2+ and cAMP measurements in single cells as mentioned in Fig 1E. Despite poor signal-to-noise and cell-to-cell variability, the responses in 23 cells clearly demonstrate tight temporal correlation of TRPM7 inhibition and cAMP increase. (ZIP) [file pone.0209563.s001.zip › Duo meting Ca2+ en cAMP/exp-2-2.xlsx]

## Sheet: Mean ROI
Time [s]	ROI1 HyD 4 [ns]	ROI1 HyD 2 [ns]				Time [s]	ROI1 HyD 4 [kCnts]	ROI1 HyD 2 [kCnts]
0	2.31098	3.82842	0	1	1	0	0.00245657	0.0037814	0	1	1
1.993	2.32408	3.8558	1.993	1.00567	1.00715	1.993	0.00243202	0.00378099	1.993	0.990008	0.999892
3.986	2.40314	3.95014	3.986	1.03988	1.0318	3.986	0.00247102	0.00375631	3.986	1.00588	0.993364
5.979	2.39065	3.81373	5.979	1.03447	0.996163	5.979	0.00245398	0.00377131	5.979	0.998945	0.997331
7.973	2.29477	3.8225	7.973	0.992988	0.998455	7.973	0.00245138	0.00378822	7.973	0.997891	1.0018
9.966	2.29455	3.93799	9.966	0.992893	1.02862	9.966	0.00242247	0.00379176	9.966	0.986122	1.00274
11.959	2.29427	3.98324	11.959	0.992773	1.04044	11.959	0.00250648	0.00373585	11.959	1.02032	0.987955
13.953	2.29153	3.94636	13.953	0.991586	1.03081	13.953	0.00245207	0.00378249	13.953	0.998168	1.00029
15.946	2.35497	3.9934	15.946	1.01904	1.04309	15.946	0.00243025	0.00374008	15.946	0.989286	0.989073
17.939	2.27712	3.94018	17.939	0.985351	1.02919	17.939	0.00243829	0.00366412	17.939	0.992561	0.968986
19.933	2.41022	3.91641	19.933	1.04294	1.02298	19.933	0.00244907	0.00372794	19.933	0.996947	0.985863
21.926	2.25742	3.88711	21.926	0.976824	1.01533	21.926	0.00240788	0.00376844	21.926	0.980182	0.996574
23.919	2.17541	3.84762	23.919	0.941338	1.00501	23.919	0.0024027	0.00371021	23.919	0.978073	0.981175
25.912	2.21734	3.8989	25.912	0.959481	1.01841	25.912	0.00233452	0.00365689	25.912	0.950316	0.967074
27.906	2.58103	4.05026	27.906	1.11686	1.05795	27.906	0.00289786	0.00364326	27.906	1.17964	0.963468
29.899	2.71041	3.98234	29.899	1.17284	1.04021	29.899	0.00303982	0.00365948	29.899	1.23743	0.967759
31.892	2.69031	3.99495	31.892	1.16415	1.0435	31.892	0.00301364	0.00370367	31.892	1.22677	0.979444
33.886	2.68904	4.03455	33.886	1.1636	1.05384	33.886	0.00297041	0.00372971	33.886	1.20917	0.986332
35.879	2.70349	3.94137	35.879	1.16985	1.0295	35.879	0.00301077	0.00378072	35.879	1.2256	0.99982
37.872	2.61671	3.94482	37.872	1.1323	1.0304	37.872	0.00291504	0.00374512	37.872	1.18663	0.990407
39.866	2.55768	3.89495	39.866	1.10675	1.01738	39.866	0.00290509	0.00377022	39.866	1.18258	0.997043
41.859	2.5755	3.92991	41.859	1.11447	1.02651	41.859	0.00280431	0.00375317	41.859	1.14156	0.992535
43.852	2.47963	3.95685	43.852	1.07298	1.03355	43.852	0.00274949	0.00369671	43.852	1.11924	0.977605
45.846	2.48588	3.91895	45.846	1.07569	1.02365	45.846	0.00274553	0.00377117	45.846	1.11763	0.997295
47.839	2.50324	4.01131	47.839	1.0832	1.04777	47.839	0.00272358	0.00368703	47.839	1.10869	0.975044
49.832	2.44744	3.88164	49.832	1.05905	1.0139	49.832	0.00270612	0.00368362	49.832	1.10159	0.974143
51.825	2.48478	3.98641	51.825	1.07521	1.04127	51.825	0.00265867	0.00364107	51.825	1.08227	0.962891
53.819	2.50101	4.00317	53.819	1.08223	1.04565	53.819	0.00264639	0.0036318	53.819	1.07727	0.960439
55.812	2.54663	4.0104	55.812	1.10197	1.04753	55.812	0.00263235	0.00358666	55.812	1.07156	0.948502
57.805	2.45578	3.91892	57.805	1.06266	1.02364	57.805	0.00260875	0.00355393	57.805	1.06195	0.939846
59.799	2.55135	3.91065	59.799	1.10401	1.02148	59.799	0.00257712	0.00358462	59.799	1.04907	0.947961
61.792	2.43668	4.01684	61.792	1.0544	1.04922	61.792	0.00257194	0.00354507	61.792	1.04696	0.937502
63.785	2.43673	4.03657	63.785	1.05441	1.05437	63.785	0.00255393	0.0035133	63.785	1.03964	0.929099
65.779	2.48203	3.96578	65.779	1.07402	1.03588	65.779	0.00259607	0.00355762	65.779	1.05679	0.94082
67.772	2.43083	3.94923	67.772	1.05186	1.03156	67.772	0.00257316	0.00354316	67.772	1.04746	0.936997
69.765	2.41547	4.00215	69.765	1.04522	1.04538	69.765	0.00254575	0.00350198	69.765	1.03631	0.926106
71.758	2.43943	3.98212	71.758	1.05558	1.04015	71.758	0.00249652	0.00350716	71.758	1.01627	0.927477
73.752	2.38913	4.03742	73.752	1.03382	1.05459	73.752	0.00252789	0.00349789	73.752	1.02903	0.925024
75.745	2.29658	3.96408	75.745	0.99377	1.03544	75.745	0.0025148	0.0034687	75.745	1.0237	0.917307
77.738	2.40458	3.94824	77.738	1.0405	1.0313	77.738	0.00249789	0.00345207	77.738	1.01682	0.912907
79.732	2.38563	3.85093	79.732	1.0323	1.00588	79.732	0.00249407	0.00340038	79.732	1.01527	0.899239
81.725	2.3211	4.07022	81.725	1.00438	1.06316	81.725	0.00246679	0.00337324	81.725	1.00416	0.892062
83.718	2.20436	3.90412	83.718	0.953863	1.01977	83.718	0.00241484	0.00334542	83.718	0.983013	0.884706
85.712	2.22372	4.00137	85.712	0.962242	1.04518	85.712	0.00231556	0.00367367	85.712	0.9426	0.97151
87.705	2.29847	3.99767	87.705	0.994588	1.04421	87.705	0.0023652	0.00395623	87.705	0.962807	1.04623
89.698	2.20539	4.0006	89.698	0.954309	1.04498	89.698	0.00232592	0.0042962	89.698	0.946819	1.13614
91.692	2.24707	4.01873	91.692	0.972348	1.04971	91.692	0.00229647	0.00447198	91.692	0.934828	1.18262
93.685	2.37265	3.98594	93.685	1.02669	1.04115	93.685	0.00236424	0.00473994	93.685	0.962418	1.25349
95.678	2.35278	4.05231	95.678	1.01809	1.05848	95.678	0.00238974	0.0049715	95.678	0.972799	1.31472
97.671	2.33578	4.02649	97.671	1.01073	1.05174	97.671	0.00240215	0.00516528	97.671	0.977851	1.36597
99.665	2.36497	4.07431	99.665	1.02336	1.06423	99.665	0.00241293	0.00531106	99.665	0.982236	1.40452
101.658	2.34635	4.00413	101.658	1.01531	1.0459	101.658	0.00243461	0.00539711	101.658	0.991063	1.42728
103.651	2.35342	4.05652	103.651	1.01837	1.05958	103.651	0.00244866	0.00546734	103.651	0.99678	1.44585
105.645	2.45199	4.011	105.645	1.06102	1.04769	105.645	0.00242275	0.00554452	105.645	0.986233	1.46626
107.638	2.37619	4.01921	107.638	1.02822	1.04984	107.638	0.00237229	0.0055583	107.638	0.965693	1.46991
109.631	2.50446	3.9661	109.631	1.08373	1.03596	109.631	0.00240229	0.00559116	109.631	0.977906	1.4786
111.625	2.49532	3.99394	111.625	1.07977	1.04324	111.625	0.00244211	0.00562716	111.625	0.994116	1.48812
113.618	2.35584	3.95901	113.618	1.01941	1.03411	113.618	0.00241429	0.00566385	113.618	0.982791	1.49782
115.611	2.33318	4.08635	115.611	1.00961	1.06737	115.611	0.00240706	0.00566208	115.611	0.979849	1.49735
117.604	2.32374	4.01343	117.604	1.00552	1.04833	117.604	0.00239384	0.00564094	117.604	0.974464	1.49176
119.598	2.3679	4.0652	119.598	1.02463	1.06185	119.598	0.00238879	0.00567312	119.598	0.97241	1.50027
121.591	2.33631	4.06698	121.591	1.01096	1.06231	121.591	0.00237311	0.00567926	121.591	0.966026	1.50189
123.584	2.35616	4.12018	123.584	1.01955	1.07621	123.584	0.00243202	0.0057439	123.584	0.990008	1.51899
125.578	2.32887	4.10196	125.578	1.00774	1.07145	125.578	0.00237952	0.00571444	125.578	0.968636	1.5112
127.571	2.45766	4.14398	127.571	1.06347	1.08243	127.571	0.00243966	0.00566167	127.571	0.993116	1.49724
129.564	2.28391	4.04209	129.564	0.988288	1.05581	129.564	0.00242738	0.00570953	129.564	0.98812	1.5099
131.558	2.34229	4.06158	131.558	1.01355	1.0609	131.558	0.00235729	0.0057724	131.558	0.959587	1.52652
133.551	2.44491	4.03985	133.551	1.05795	1.05523	133.551	0.00237502	0.0057289	133.551	0.966804	1.51502
135.544	2.41421	4.04827	135.544	1.04467	1.05743	135.544	0.00235088	0.00571799	135.544	0.956978	1.51214
137.537	2.33525	4.1361	137.537	1.01051	1.08037	137.537	0.00236902	0.00575344	137.537	0.964361	1.52151
139.531	2.35242	4.04762	139.531	1.01793	1.05726	139.531	0.00239534	0.00577158	139.531	0.975075	1.52631
141.524	2.33022	4.04061	141.524	1.00833	1.05543	141.524	0.00232524	0.00567749	141.524	0.946542	1.50142
143.517	2.33433	4.00039	143.517	1.01011	1.04492	143.517	0.00240693	0.00569576	143.517	0.979793	1.50626
145.511	2.41489	4.02879	145.511	1.04497	1.05234	145.511	0.00239984	0.00567489	145.511	0.976907	1.50074
147.504	2.39296	4.09841	147.504	1.03548	1.07052	147.504	0.0023982	0.00571349	147.504	0.976241	1.51095
149.497	2.32845	4.00997	149.497	1.00756	1.04742	149.497	0.00235743	0.00573272	149.497	0.959643	1.51603
151.491	2.38871	4.09994	151.491	1.03364	1.07092	151.491	0.00239452	0.00572835	151.491	0.974742	1.51488
153.484	2.28924	4.03692	153.484	0.990593	1.05446	153.484	0.00235197	0.00571921	153.484	0.957422	1.51246
155.477	2.33089	4.09253	155.477	1.00862	1.06899	155.477	0.00238879	0.0056813	155.477	0.97241	1.50243
157.471	2.34541	4.11637	157.471	1.0149	1.07522	157.471	0.00234897	0.00567039	157.471	0.956201	1.49955
159.464	2.33143	4.04336	159.464	1.00885	1.05614	159.464	0.00237297	0.00568089	159.464	0.965971	1.50233
161.457	2.33858	4.09012	161.457	1.01195	1.06836	161.457	0.0024312	0.00568458	161.457	0.989675	1.5033
163.45	2.33611	4.0498	163.45	1.01087	1.05783	163.45	0.0024252	0.00565962	163.45	0.987232	1.4967
165.444	2.38835	4.02359	165.444	1.03348	1.05098	165.444	0.00239329	0.00566739	165.444	0.974242	1.49876
167.437	2.37308	4.07648	167.437	1.02687	1.06479	167.437	0.0024072	0.00566535	167.437	0.979905	1.49821
169.43	2.366	4.09439	169.43	1.02381	1.06947	169.43	0.00239015	0.00566848	169.43	0.972965	1.49904
171.424	2.28016	4.0312	171.424	0.986663	1.05297	171.424	0.00241443	0.00563807	171.424	0.982847	1.491
173.417	2.34224	4.03909	173.417	1.01353	1.05503	173.417	0.00235852	0.00572371	173.417	0.960087	1.51365
175.41	2.30316	4.08398	175.41	0.996617	1.06675	175.41	0.00240911	0.00566003	175.41	0.980682	1.49681
177.404	2.41802	4.07402	177.404	1.04632	1.06415	177.404	0.0023742	0.00566112	177.404	0.966471	1.4971
179.397	2.33678	4.13741	179.397	1.01117	1.08071	179.397	0.00236193	0.00564271	179.397	0.961474	1.49223
181.39	2.39043	4.06074	181.39	1.03438	1.06068	181.39	0.00241879	0.00566017	181.39	0.984623	1.49684
183.383	2.34151	4.06341	183.383	1.01321	1.06138	183.383	0.00238974	0.00562376	183.383	0.972799	1.48722
185.377	2.46292	4.02091	185.377	1.06575	1.05028	185.377	0.00236097	0.0056708	185.377	0.961086	1.49966
187.37	2.35199	4.11531	187.37	1.01775	1.07494	187.37	0.00238102	0.00562444	187.37	0.969246	1.4874
189.363	2.36759	4.01315	189.363	1.0245	1.04825	189.363	0.00233956	0.00560207	189.363	0.95237	1.48148
191.357	2.37964	4.12417	191.357	1.02971	1.07725	191.357	0.00235074	0.00557984	191.357	0.956922	1.4756
193.35	2.37373	4.05514	193.35	1.02716	1.05922	193.35	0.00240815	0.00561516	193.35	0.980293	1.48494
195.343	2.41734	4.05742	195.343	1.04603	1.05982	195.343	0.00241129	0.00565621	195.343	0.98157	1.4958
197.337	2.31685	4.05757	197.337	1.00254	1.05986	197.337	0.00233247	0.00560085	197.337	0.949484	1.48116
199.33	2.29432	4.14013	199.33	0.992794	1.08142	199.33	0.00238293	0.00556539	199.33	0.970023	1.47178
201.323	2.42094	4.01762	201.323	1.04758	1.04942	201.323	0.00236915	0.00554425	201.323	0.964417	1.46619
203.317	2.32784	4.10604	203.317	1.0073	1.07252	203.317	0.00233861	0.00559089	203.317	0.951982	1.47852
205.31	2.39773	4.14842	205.31	1.03754	1.08359	205.31	0.00236043	0.00555203	205.31	0.960864	1.46825
207.303	2.31037	4.11687	207.303	0.999739	1.07535	207.303	0.00237924	0.00556471	207.303	0.968524	1.4716
209.296	2.39049	4.03857	209.296	1.03441	1.05489	209.296	0.00235933	0.00554166	209.296	0.96042	1.46551
211.29	2.32428	4.09849	211.29	1.00576	1.07054	211.29	0.00233956	0.00552489	211.29	0.95237	1.46107
213.283	2.23887	4.01714	213.283	0.968799	1.0493	213.283	0.00230288	0.00549039	213.283	0.937438	1.45195
215.276	2.30439	4.09413	215.276	0.997149	1.06941	215.276	0.00238061	0.00558312	215.276	0.96908	1.47647
217.27	2.28946	3.97845	217.27	0.990689	1.03919	217.27	0.00241006	0.00560671	217.27	0.98107	1.48271
219.263	2.31327	4.11925	219.263	1.00099	1.07597	219.263	0.00230329	0.00559525	219.263	0.937604	1.47968
221.256	2.9559	4.00827	221.256	1.27907	1.04698	221.256	0.00336274	0.00557439	221.256	1.36888	1.47416
223.25	3.13925	4.10106	223.25	1.35841	1.07122	223.25	0.00397532	0.00492363	223.25	1.61824	1.30207
225.243	3.10267	3.98066	225.243	1.34258	1.03977	225.243	0.00381331	0.00547198	225.243	1.55229	1.44708
227.236	3.22114	4.09669	227.236	1.39384	1.07007	227.236	0.00402086	0.00536152	227.236	1.63678	1.41787
229.229	3.26917	4.02372	229.229	1.41463	1.05101	229.229	0.004099	0.00518819	229.229	1.66859	1.37203
231.223	3.32667	4.09715	231.223	1.43951	1.07019	231.223	0.00416433	0.00498459	231.223	1.69518	1.31819
233.216	3.29371	4.07906	233.216	1.42525	1.06547	233.216	0.00419733	0.00474226	233.216	1.70862	1.2541
235.209	3.39205	4.15327	235.209	1.4678	1.08485	235.209	0.00422515	0.0046183	235.209	1.71994	1.22132
237.203	3.3168	4.15981	237.203	1.43524	1.08656	237.203	0.00424137	0.00449107	237.203	1.72655	1.18767
239.196	3.29345	4.19546	239.196	1.42514	1.09587	239.196	0.00421601	0.00432415	239.196	1.71622	1.14353
241.189	3.31694	4.17733	241.189	1.4353	1.09114	241.189	0.00423047	0.00426292	241.189	1.72211	1.12734
243.183	3.29015	4.1361	243.183	1.42371	1.08037	243.183	0.00422365	0.0041541	243.183	1.71933	1.09856
245.176	3.28286	4.19914	245.176	1.42055	1.09683	245.176	0.00419937	0.00408823	245.176	1.70945	1.08114
247.169	3.37977	4.19721	247.169	1.46248	1.09633	247.169	0.00426128	0.00399768	247.169	1.73465	1.0572
249.163	3.42477	4.07112	249.163	1.48196	1.06339	249.163	0.00425488	0.003901	249.163	1.73204	1.03163
251.156	3.30823	4.17618	251.156	1.43153	1.09084	251.156	0.00426033	0.0038534	251.156	1.73426	1.01904
253.149	3.34865	4.12285	253.149	1.44902	1.07691	253.149	0.00423537	0.00377622	253.149	1.7241	0.99863
255.142	3.26914	4.14792	255.142	1.41461	1.08346	255.142	0.00424424	0.00362621	255.142	1.72771	0.95896
257.136	3.34733	4.24509	257.136	1.44845	1.10884	257.136	0.00420251	0.00365362	257.136	1.71072	0.966209
259.129	3.32231	4.18188	259.129	1.43762	1.09233	259.129	0.00425051	0.00355857	259.129	1.73027	0.941073
261.122	3.32396	4.17737	261.122	1.43834	1.09115	261.122	0.0042201	0.00347825	261.122	1.71789	0.919831
263.116	3.29951	4.15776	263.116	1.42776	1.08603	263.116	0.00421274	0.00349966	263.116	1.71489	0.925493
265.109	3.32099	4.22445	265.109	1.43705	1.10345	265.109	0.00424751	0.00344429	265.109	1.72904	0.910851
			0	0	0				0	0	0
			0	0	0				0	0	0
			0	0	0				0	0	0
			0	0	0				0	0	0
			0	0	0				0	0	0
			0	0	0				0	0	0
			0	0	0				0	0	0
			0	0	0				0	0	0
			0	0	0				0	0	0
			0	0	0				0	0	0
			0	0	0				0	0	0
			0	0	0				0	0	0
			0	0	0				0	0	0
			0	0	0				0	0	0
			0	0	0				0	0	0
			0	0	0				0	0	0
			0	0	0				0	0	0
			0	0	0				0	0	0
			0	0	0				0	0	0
			0	0	0				0	0	0
