# Supplementary material for: TRPM7 residue S1269 mediates cAMP dependence of Ca2+ influx
Source: PLoS One. 2019 Jan 7;14(1):e0209563. doi: 10.1371/journal.pone.0209563 (PMC6322742; doi:10.1371/journal.pone.0209563)
Supplement: S1 File — Individual data and traces of Ca2+ and cAMP measurements in single cells as mentioned in Fig 1E. Despite poor signal-to-noise and cell-to-cell variability, the responses in 23 cells clearly demonstrate tight temporal correlation of TRPM7 inhibition and cAMP increase. (ZIP) [file pone.0209563.s001.zip › Duo meting Ca2+ en cAMP/exp-2-3.xlsx]

## Sheet: Mean ROI
Time [s]	ROI1 HyD 4 [ns]	ROI1 HyD 2 [ns]				Time [s]	ROI1 HyD 4 [kCnts]	ROI1 HyD 2 [kCnts]
0	2.37733	2.49007	0	1	1	0	0.00397634	0.00315175	0	1	1
1.993	2.30948	2.46894	1.993	0.971459	0.991514	1.993	0.00397685	0.00295165	1.993	1.00013	0.936511
3.986	2.43185	2.55635	3.986	1.02293	1.02662	3.986	0.00401646	0.00302212	3.986	1.01009	0.958871
5.979	2.25657	2.60071	5.979	0.9492	1.04443	5.979	0.00402006	0.00302315	5.979	1.011	0.959197
7.973	2.48613	2.53796	7.973	1.04576	1.01923	7.973	0.00391924	0.00298971	7.973	0.98564	0.948588
9.966	2.34769	2.53424	9.966	0.987532	1.01774	9.966	0.00402623	0.00305144	9.966	1.01255	0.968174
11.959	2.27579	2.48289	11.959	0.957286	0.997115	11.959	0.00406996	0.00302006	11.959	1.02354	0.958218
13.953	2.4732	2.6443	13.953	1.04032	1.06194	13.953	0.00401698	0.00301029	13.953	1.01022	0.955117
15.946	2.49685	2.67838	15.946	1.05027	1.07562	15.946	0.00404372	0.0030751	15.946	1.01695	0.975681
17.939	2.37689	2.48789	17.939	0.999812	0.999123	17.939	0.00410185	0.00314918	17.939	1.03157	0.999184
19.933	2.37239	2.56632	19.933	0.997922	1.03062	19.933	0.00409053	0.00305093	19.933	1.02872	0.96801
21.926	2.52328	2.63645	21.926	1.06139	1.05879	21.926	0.00399588	0.00313632	21.926	1.00492	0.995104
23.919	2.3151	2.65249	23.919	0.973822	1.06523	23.919	0.00397274	0.00304835	23.919	0.999094	0.967194
25.912	2.37695	2.47099	25.912	0.99984	0.992337	25.912	0.00409311	0.00309722	25.912	1.02937	0.9827
27.906	2.51448	2.54952	27.906	1.05769	1.02387	27.906	0.00455658	0.00307922	27.906	1.14592	0.976987
29.899	2.70404	2.57874	29.899	1.13742	1.03561	29.899	0.00480556	0.00312654	29.899	1.20854	0.992003
31.892	2.68578	2.51526	31.892	1.12974	1.01012	31.892	0.0048786	0.00314506	31.892	1.22691	0.997878
33.886	2.71648	2.62366	33.886	1.14266	1.05365	33.886	0.00480607	0.00307099	33.886	1.20867	0.974376
35.879	2.65248	2.54925	35.879	1.11574	1.02377	35.879	0.00482767	0.00302984	35.879	1.2141	0.961319
37.872	2.63077	2.592	37.872	1.1066	1.04093	37.872	0.00472222	0.003107	37.872	1.18758	0.985801
39.866	2.69302	2.60132	39.866	1.13279	1.04468	39.866	0.00469033	0.00302212	39.866	1.17956	0.958871
41.859	2.63761	2.59002	41.859	1.10948	1.04014	41.859	0.00459619	0.0030108	41.859	1.15589	0.95528
43.852	2.56437	2.56059	43.852	1.07867	1.02832	43.852	0.00450566	0.00311986	43.852	1.13312	0.989881
45.846	2.66987	2.44965	45.846	1.12305	0.983766	45.846	0.00448148	0.00311111	45.846	1.12704	0.987106
47.839	2.63725	2.59773	47.839	1.10933	1.04323	47.839	0.0045144	0.00306996	47.839	1.13532	0.974049
49.832	2.59128	2.59598	49.832	1.09	1.04253	49.832	0.00451183	0.00298663	49.832	1.13467	0.947609
51.825	2.46864	2.4804	51.825	1.03841	0.996114	51.825	0.00449486	0.00305916	51.825	1.1304	0.970622
53.819	2.61991	2.64561	53.819	1.10204	1.06246	53.819	0.00436163	0.00302623	53.819	1.0969	0.960176
55.812	2.44213	2.57443	55.812	1.02726	1.03388	55.812	0.00441049	0.00306224	55.812	1.10918	0.971601
57.805	2.5446	2.53679	57.805	1.07036	1.01876	57.805	0.00454218	0.00305144	57.805	1.1423	0.968174
59.799	2.62605	2.56221	59.799	1.10462	1.02897	59.799	0.00440226	0.0031178	59.799	1.10712	0.989228
61.792	2.58689	2.59759	61.792	1.08815	1.04318	61.792	0.00440329	0.00300566	61.792	1.10737	0.953648
63.785	2.41513	2.66695	63.785	1.0159	1.07103	63.785	0.00440844	0.00304064	63.785	1.10867	0.964746
65.779	2.44664	2.5197	65.779	1.02915	1.0119	65.779	0.00434568	0.00301132	65.779	1.09288	0.955443
67.772	2.5774	2.55956	67.772	1.08416	1.02791	67.772	0.00432562	0.00305916	67.772	1.08784	0.970622
69.765	2.55506	2.57681	69.765	1.07476	1.03483	69.765	0.00441409	0.00298302	69.765	1.11009	0.946466
71.758	2.43656	2.53784	71.758	1.02491	1.01918	71.758	0.00443056	0.0030463	71.758	1.11423	0.966542
73.752	2.46989	2.52054	73.752	1.03893	1.01224	73.752	0.00436471	0.00304115	73.752	1.09767	0.964909
75.745	2.41708	2.5859	75.745	1.01672	1.03848	75.745	0.0043714	0.0029573	75.745	1.09935	0.938306
77.738	2.48732	2.45279	77.738	1.04627	0.985028	77.738	0.00432665	0.00304218	77.738	1.0881	0.965236
79.732	2.45095	2.54232	79.732	1.03097	1.02098	79.732	0.00443364	0.00309414	79.732	1.11501	0.98172
81.725	2.45082	2.48995	81.725	1.03091	0.999951	81.725	0.00434105	0.00305864	81.725	1.09172	0.970459
83.718	2.48661	2.55678	83.718	1.04597	1.02679	83.718	0.00441821	0.00311111	83.718	1.11113	0.987106
85.712	2.53263	2.63928	85.712	1.06532	1.05992	85.712	0.00412191	0.00327932	85.712	1.03661	1.04048
87.705	2.44438	2.9014	87.705	1.0282	1.16519	87.705	0.00410597	0.00365586	87.705	1.0326	1.15995
89.698	2.36362	2.99511	89.698	0.994229	1.20282	89.698	0.0041178	0.00398354	89.698	1.03558	1.26391
91.692	2.44906	3.03844	91.692	1.03017	1.22022	91.692	0.00404115	0.00390689	91.692	1.0163	1.2396
93.685	2.5187	3.21361	93.685	1.05946	1.29057	93.685	0.00411163	0.00416718	93.685	1.03402	1.32218
95.678	2.54221	3.15444	95.678	1.06935	1.26681	95.678	0.00411471	0.00435185	95.678	1.0348	1.38077
97.671	2.5535	3.22934	97.671	1.0741	1.29689	97.671	0.00428498	0.00433076	97.671	1.07762	1.37408
99.665	2.51876	3.05673	99.665	1.05949	1.22757	99.665	0.00424177	0.00433539	99.665	1.06675	1.37555
101.658	2.51683	3.12685	101.658	1.05868	1.25573	101.658	0.00423045	0.00445216	101.658	1.06391	1.4126
103.651	2.56125	3.16809	103.651	1.07736	1.27229	103.651	0.00415278	0.00439146	103.651	1.04437	1.39334
105.645	2.44268	3.25824	105.645	1.02748	1.30849	105.645	0.00410597	0.00441615	105.645	1.0326	1.40118
107.638	2.44391	3.17207	107.638	1.028	1.27389	107.638	0.0041286	0.00442798	107.638	1.03829	1.40493
109.631	2.48527	3.2017	109.631	1.0454	1.28579	109.631	0.00415072	0.00449691	109.631	1.04386	1.4268
111.625	2.47544	3.1135	111.625	1.04127	1.25037	111.625	0.00421656	0.00450823	111.625	1.06041	1.43039
113.618	2.43749	3.10132	113.618	1.0253	1.24547	113.618	0.00433128	0.00441358	113.618	1.08926	1.40036
115.611	2.51217	3.16528	115.611	1.05672	1.27116	115.611	0.00414918	0.00453961	115.611	1.04347	1.44035
117.604	2.47111	3.18869	117.604	1.03945	1.28056	117.604	0.00422582	0.00451903	117.604	1.06274	1.43382
119.598	2.49989	3.27483	119.598	1.05155	1.31516	119.598	0.00432459	0.00453704	119.598	1.08758	1.43953
121.591	2.51123	3.10695	121.591	1.05632	1.24774	121.591	0.00429527	0.0044856	121.591	1.08021	1.42321
123.584	2.59367	3.15257	123.584	1.091	1.26606	123.584	0.00431842	0.00448251	123.584	1.08603	1.42223
125.578	2.40446	3.15464	125.578	1.01141	1.26689	125.578	0.00436265	0.00459053	125.578	1.09715	1.4565
127.571	2.50795	3.21263	127.571	1.05494	1.29018	127.571	0.00425617	0.00461574	127.571	1.07038	1.4645
129.564	2.45024	3.21511	129.564	1.03067	1.29117	129.564	0.00436368	0.00450257	129.564	1.09741	1.42859
131.558	2.3845	3.18834	131.558	1.00302	1.28042	131.558	0.00431584	0.00452984	131.558	1.08538	1.43724
133.551	2.48339	3.16973	133.551	1.04461	1.27295	133.551	0.00424949	0.00469393	133.551	1.06869	1.48931
135.544	2.4331	3.21691	135.544	1.02346	1.29189	135.544	0.004268	0.0046322	135.544	1.07335	1.46972
137.537	2.43919	3.20307	137.537	1.02602	1.28634	137.537	0.00441564	0.00463786	137.537	1.11048	1.47152
139.531	2.55729	3.19135	139.531	1.0757	1.28163	139.531	0.00429938	0.00460185	139.531	1.08124	1.46009
141.524	2.52875	3.22441	141.524	1.06369	1.29491	141.524	0.00421708	0.00473354	141.524	1.06054	1.50188
143.517	2.39566	3.16042	143.517	1.00771	1.26921	143.517	0.0043215	0.00464249	143.517	1.0868	1.47299
145.511	2.41338	3.20195	145.511	1.01516	1.28589	145.511	0.00421296	0.00475463	145.511	1.05951	1.50857
147.504	2.53225	3.21914	147.504	1.06516	1.29279	147.504	0.00424126	0.00471862	147.504	1.06662	1.49714
149.497	2.43429	3.1812	149.497	1.02396	1.27755	149.497	0.00433848	0.00459671	149.497	1.09107	1.45846
151.491	2.43082	3.17596	151.491	1.0225	1.27545	151.491	0.00423045	0.0046821	151.491	1.06391	1.48556
153.484	2.45946	3.26047	153.484	1.03454	1.30939	153.484	0.00429578	0.0047037	153.484	1.08034	1.49241
155.477	2.4216	3.2165	155.477	1.01862	1.29173	155.477	0.00413632	0.00466872	155.477	1.04023	1.48131
157.471	2.5056	3.11589	157.471	1.05395	1.25133	157.471	0.00424177	0.00464455	157.471	1.06675	1.47364
159.464	2.50439	3.15507	159.464	1.05344	1.26706	159.464	0.004357	0.00470525	159.464	1.09573	1.4929
161.457	2.48841	3.27303	161.457	1.04672	1.31443	161.457	0.00433539	0.00481842	161.457	1.0903	1.52881
163.45	2.39255	3.25505	163.45	1.0064	1.30721	163.45	0.00433488	0.00465586	163.45	1.09017	1.47723
165.444	2.43049	3.24661	165.444	1.02236	1.30382	165.444	0.0041785	0.00466255	165.444	1.05084	1.47935
167.437	2.3019	3.17385	167.437	0.968271	1.2746	167.437	0.0042284	0.0046929	167.437	1.06339	1.48898
169.43	2.40163	3.19771	169.43	1.01022	1.28418	169.43	0.00428704	0.00471039	169.43	1.07814	1.49453
171.424	2.35391	3.09143	171.424	0.990146	1.2415	171.424	0.00415844	0.00462551	171.424	1.0458	1.4676
173.417	2.37825	3.23966	173.417	1.00038	1.30103	173.417	0.0042644	0.00469907	173.417	1.07245	1.49094
175.41	2.4496	3.31554	175.41	1.0304	1.3315	175.41	0.0042356	0.00464403	175.41	1.0652	1.47348
177.404	2.45582	3.28354	177.404	1.03301	1.31866	177.404	0.00419187	0.00463169	177.404	1.0542	1.46956
179.397	2.41228	3.21763	179.397	1.0147	1.29219	179.397	0.00430556	0.00462037	179.397	1.08279	1.46597
181.39	2.31081	3.18123	181.39	0.972015	1.27757	181.39	0.00433076	0.00466307	181.39	1.08913	1.47952
183.383	2.36263	3.19873	183.383	0.993814	1.28459	183.383	0.00427778	0.00465998	183.383	1.07581	1.47854
185.377	2.42722	3.36943	185.377	1.02098	1.35315	185.377	0.0042037	0.0046034	185.377	1.05718	1.46058
187.37	2.45584	3.10508	187.37	1.03302	1.24699	187.37	0.00426337	0.00461986	187.37	1.07219	1.46581
189.363	2.40782	3.10389	189.363	1.01282	1.24651	189.363	0.0043179	0.00467798	189.363	1.0859	1.48425
191.357	2.39594	3.19345	191.357	1.00783	1.28247	191.357	0.00413683	0.00463169	191.357	1.04036	1.46956
193.35	2.43278	3.22262	193.35	1.02332	1.29419	193.35	0.00431327	0.00453447	193.35	1.08473	1.43871
195.343	2.53156	3.11766	195.343	1.06487	1.25204	195.343	0.00426389	0.0046466	195.343	1.07232	1.47429
197.337	2.32341	3.23296	197.337	0.977318	1.29834	197.337	0.0042392	0.00464815	197.337	1.06611	1.47478
199.33	2.46113	3.15651	199.33	1.03525	1.26764	199.33	0.00420936	0.00461523	199.33	1.0586	1.46434
201.323	2.44609	3.23431	201.323	1.02892	1.29888	201.323	0.00425772	0.00450257	201.323	1.07076	1.42859
203.317	2.41814	3.28114	203.317	1.01716	1.31769	203.317	0.00430041	0.00451852	203.317	1.0815	1.43365
205.31	2.39819	3.28016	205.31	1.00877	1.3173	205.31	0.00435648	0.00464198	205.31	1.0956	1.47283
207.303	2.47746	3.33724	207.303	1.04212	1.34022	207.303	0.00412963	0.00452778	207.303	1.03855	1.43659
209.296	2.36359	3.16045	209.296	0.99422	1.26922	209.296	0.00427212	0.00463117	209.296	1.07439	1.4694
211.29	2.3653	3.20591	211.29	0.994936	1.28748	211.29	0.00419805	0.00463014	211.29	1.05576	1.46907
213.283	2.35184	3.15749	213.283	0.989275	1.26803	213.283	0.00415226	0.00460288	213.283	1.04424	1.46042
215.276	2.41925	3.23633	215.276	1.01763	1.29969	215.276	0.00413632	0.00469084	215.276	1.04023	1.48833
217.27	2.46526	3.21317	217.27	1.03698	1.29039	217.27	0.00441255	0.00466358	217.27	1.1097	1.47968
219.263	2.294	3.24795	219.263	0.964946	1.30436	219.263	0.00439969	0.00473765	219.263	1.10647	1.50318
221.256	2.68485	3.1022	221.256	1.12935	1.24583	221.256	0.00543776	0.00459516	221.256	1.36753	1.45797
223.25	3.09192	3.21535	223.25	1.30058	1.29127	223.25	0.00661574	0.00466049	223.25	1.66378	1.4787
225.243	3.28238	3.11237	225.243	1.3807	1.24991	225.243	0.00700154	0.00450926	225.243	1.7608	1.43072
227.236	3.38798	3.07475	227.236	1.42512	1.2348	227.236	0.0073251	0.00422531	227.236	1.84217	1.34062
229.229	3.32742	3.05042	229.229	1.39964	1.22503	229.229	0.00764866	0.00415329	229.229	1.92354	1.31777
231.223	3.45082	2.81057	231.223	1.45155	1.12871	231.223	0.00791718	0.00392901	231.223	1.99107	1.24661
233.216	3.43407	3.03019	233.216	1.4445	1.21691	233.216	0.00799691	0.00377932	233.216	2.01113	1.19912
235.209	3.56355	2.90349	235.209	1.49897	1.16603	235.209	0.00804733	0.00363066	235.209	2.0238	1.15195
237.203	3.34561	2.82555	237.203	1.4073	1.13473	237.203	0.00806481	0.00357665	237.203	2.0282	1.13481
239.196	3.48056	2.77499	239.196	1.46406	1.11442	239.196	0.00815947	0.0034249	239.196	2.05201	1.08667
241.189	3.35088	2.69752	241.189	1.40951	1.08331	241.189	0.00791564	0.00346605	241.189	1.99069	1.09972
243.183	3.53192	2.88802	243.183	1.48567	1.15982	243.183	0.00797634	0.00344393	243.183	2.00595	1.0927
245.176	3.57353	2.72105	245.176	1.50317	1.09276	245.176	0.00797377	0.00333899	245.176	2.0053	1.05941
247.169	3.43361	2.62118	247.169	1.44431	1.05265	247.169	0.00787706	0.00334414	247.169	1.98098	1.06104
249.163	3.50116	2.64718	249.163	1.47272	1.0631	249.163	0.00806533	0.00340638	249.163	2.02833	1.08079
251.156	3.52745	2.64734	251.156	1.48378	1.06316	251.156	0.00801132	0.00342644	251.156	2.01475	1.08716
253.149	3.48744	2.57602	253.149	1.46695	1.03452	253.149	0.008	0.00333076	253.149	2.0119	1.0568
255.142	3.42095	2.85199	255.142	1.43899	1.14534	255.142	0.00790741	0.00340432	255.142	1.98862	1.08014
257.136	3.49905	2.6863	257.136	1.47184	1.07881	257.136	0.0081286	0.00337654	257.136	2.04424	1.07132
259.129	3.5964	2.64134	259.129	1.51279	1.06075	259.129	0.00803395	0.00335031	259.129	2.02044	1.063
261.122	3.36463	2.51347	261.122	1.41529	1.0094	261.122	0.00813477	0.00340998	261.122	2.0458	1.08193
263.116	3.39379	2.59981	263.116	1.42756	1.04407	263.116	0.00811574	0.00332305	263.116	2.04101	1.05435
265.109	3.42268	2.50264	265.109	1.43971	1.00505	265.109	0.00809002	0.00333333	265.109	2.03454	1.05761
			0	0	0				0	0	0
			0	0	0				0	0	0
			0	0	0				0	0	0
			0	0	0				0	0	0
			0	0	0				0	0	0
			0	0	0				0	0	0
			0	0	0				0	0	0
			0	0	0				0	0	0
			0	0	0				0	0	0
			0	0	0				0	0	0
			0	0	0				0	0	0
			0	0	0				0	0	0
			0	0	0				0	0	0
			0	0	0				0	0	0
			0	0	0				0	0	0
			0	0	0				0	0	0
			0	0	0				0	0	0
			0	0	0				0	0	0
			0	0	0				0	0	0
			0	0	0				0	0	0
