# Supplementary material for: TRPM7 residue S1269 mediates cAMP dependence of Ca2+ influx
Source: PLoS One. 2019 Jan 7;14(1):e0209563. doi: 10.1371/journal.pone.0209563 (PMC6322742; doi:10.1371/journal.pone.0209563)
Supplement: S1 File — Individual data and traces of Ca2+ and cAMP measurements in single cells as mentioned in Fig 1E. Despite poor signal-to-noise and cell-to-cell variability, the responses in 23 cells clearly demonstrate tight temporal correlation of TRPM7 inhibition and cAMP increase. (ZIP) [file pone.0209563.s001.zip › Duo meting Ca2+ en cAMP/exp-2-4.xlsx]

## Sheet: Mean ROI
Time [s]	ROI1 HyD 4 [ns]	ROI1 HyD 2 [ns]				Time [s]	ROI1 HyD 4 [kCnts]	ROI1 HyD 2 [kCnts]
0	2.41827	2.27281	0	1	1	0	0.00547104	0.0028291	0	1	1
1.993	2.45633	2.36083	1.993	1.01574	1.03873	1.993	0.00539476	0.0028021	1.993	0.986058	0.990457
3.986	2.47295	2.24276	3.986	1.02261	0.986778	3.986	0.00539712	0.0027578	3.986	0.986489	0.974798
5.979	2.54998	2.24521	5.979	1.05446	0.987858	5.979	0.00534915	0.00275098	5.979	0.977721	0.97239
7.973	2.43009	2.45761	7.973	1.00489	1.08131	7.973	0.00546737	0.00270223	7.973	0.999329	0.955156
9.966	2.42204	2.39787	9.966	1.00156	1.05502	9.966	0.00533132	0.00269934	9.966	0.974463	0.954137
11.959	2.42802	2.37948	11.959	1.00403	1.04693	11.959	0.00537877	0.00270144	11.959	0.983135	0.954878
13.953	2.45034	2.41149	13.953	1.01326	1.06102	13.953	0.00537195	0.0026671	13.953	0.98189	0.942741
15.946	2.47018	2.34143	15.946	1.02147	1.03019	15.946	0.00530616	0.00273814	15.946	0.969864	0.96785
17.939	2.45222	2.30562	17.939	1.01404	1.01443	17.939	0.00534495	0.00271717	17.939	0.976955	0.960437
19.933	2.44828	2.3837	19.933	1.01241	1.04879	19.933	0.00545714	0.0027232	19.933	0.997461	0.962568
21.926	2.5123	2.3877	21.926	1.03888	1.05055	21.926	0.00552477	0.00274417	21.926	1.00982	0.969981
23.919	2.43896	2.26869	23.919	1.00856	0.998186	23.919	0.00547313	0.00273709	23.919	1.00038	0.967479
25.912	2.47005	2.4222	25.912	1.02141	1.06573	25.912	0.00545688	0.0026671	25.912	0.997413	0.942741
27.906	3.16213	2.30308	27.906	1.3076	1.01332	27.906	0.00859397	0.00271193	27.906	1.57081	0.958584
29.899	3.17498	2.30963	29.899	1.31292	1.0162	29.899	0.00890485	0.00265321	29.899	1.62764	0.93783
31.892	3.13502	2.3562	31.892	1.29639	1.03669	31.892	0.00842307	0.00270354	31.892	1.53957	0.955619
33.886	3.07866	2.47842	33.886	1.27308	1.09046	33.886	0.00812634	0.00265793	33.886	1.48534	0.939498
35.879	3.01576	2.38207	35.879	1.24708	1.04807	35.879	0.00788519	0.00280105	35.879	1.44126	0.990086
37.872	2.97659	2.44126	37.872	1.23088	1.07412	37.872	0.00767339	0.00278532	37.872	1.40255	0.984527
39.866	2.92298	2.55215	39.866	1.20871	1.12291	39.866	0.00744823	0.00286265	39.866	1.36139	1.01186
41.859	2.94902	2.49306	41.859	1.21947	1.09691	41.859	0.00744771	0.00285242	41.859	1.3613	1.00825
43.852	2.86239	2.4834	43.852	1.18365	1.09266	43.852	0.00732267	0.00289148	43.852	1.33844	1.02205
45.846	2.87836	2.57809	45.846	1.19025	1.13432	45.846	0.00720734	0.0029675	45.846	1.31736	1.04892
47.839	2.87191	2.39732	47.839	1.18759	1.05478	47.839	0.00700734	0.00297693	47.839	1.28081	1.05226
49.832	2.80261	2.56661	49.832	1.15893	1.12927	49.832	0.00671822	0.00304063	49.832	1.22796	1.07477
51.825	2.88102	2.54781	51.825	1.19136	1.121	51.825	0.00697457	0.0030291	51.825	1.27482	1.07069
53.819	2.83571	2.60491	53.819	1.17262	1.14612	53.819	0.0070789	0.00310066	53.819	1.29389	1.09599
55.812	2.88731	2.5337	55.812	1.19396	1.11479	55.812	0.00703277	0.0031211	55.812	1.28545	1.10322
57.805	2.96231	2.57696	57.805	1.22497	1.13382	57.805	0.00696933	0.00315491	57.805	1.27386	1.11517
59.799	2.83827	2.5928	59.799	1.17368	1.14079	59.799	0.00654024	0.00313604	59.799	1.19543	1.1085
61.792	2.74599	2.5266	61.792	1.13552	1.11166	61.792	0.0066325	0.00309567	61.792	1.21229	1.09423
63.785	2.90087	2.54514	63.785	1.19956	1.11982	63.785	0.00696016	0.00312031	63.785	1.27218	1.10294
65.779	2.90047	2.55903	65.779	1.1994	1.12593	65.779	0.00735754	0.00311953	65.779	1.34482	1.10266
67.772	2.95049	2.57098	67.772	1.22008	1.13119	67.772	0.00727077	0.00309567	67.772	1.32896	1.09423
69.765	2.84267	2.47311	69.765	1.1755	1.08813	69.765	0.00702176	0.00315727	69.765	1.28344	1.116
71.758	2.82749	2.59658	71.758	1.16922	1.14245	71.758	0.00684692	0.00309934	71.758	1.25149	1.09552
73.752	2.80653	2.54609	73.752	1.16055	1.12024	73.752	0.00677641	0.00309594	73.752	1.2386	1.09432
75.745	2.78889	2.53696	75.745	1.15326	1.11622	75.745	0.00705531	0.00311062	75.745	1.28957	1.09951
77.738	2.89717	2.44726	77.738	1.19803	1.07676	77.738	0.00720393	0.00306317	77.738	1.31674	1.08274
79.732	2.826	2.43691	79.732	1.16861	1.0722	79.732	0.00716855	0.00301363	79.732	1.31027	1.06523
81.725	2.72681	2.46725	81.725	1.12759	1.08555	81.725	0.00682726	0.00298611	81.725	1.24789	1.0555
83.718	2.64492	2.51174	83.718	1.09372	1.10512	83.718	0.00640498	0.00301442	83.718	1.17071	1.06551
85.712	2.77046	2.61486	85.712	1.14564	1.1505	85.712	0.00634312	0.00314207	85.712	1.1594	1.11063
87.705	2.56699	2.62314	87.705	1.0615	1.15414	87.705	0.00567575	0.00335282	87.705	1.03742	1.18512
89.698	2.43805	2.62003	89.698	1.00818	1.15277	89.698	0.00553814	0.00349279	89.698	1.01227	1.2346
91.692	2.52049	2.8476	91.692	1.04227	1.2529	91.692	0.00565505	0.00371507	91.692	1.03363	1.31317
93.685	2.57349	2.89216	93.685	1.06419	1.27251	93.685	0.00570433	0.00396225	93.685	1.04264	1.40054
95.678	2.63233	2.99368	95.678	1.08852	1.31717	95.678	0.00588624	0.0041038	95.678	1.07589	1.45057
97.671	2.67836	3.0993	97.671	1.10755	1.36364	97.671	0.00599974	0.00433263	97.671	1.09664	1.53146
99.665	2.64316	3.1159	99.665	1.093	1.37095	99.665	0.00615439	0.00441625	99.665	1.1249	1.56101
101.658	2.73072	3.13044	101.658	1.1292	1.37734	101.658	0.00643932	0.00451612	101.658	1.17698	1.59631
103.651	2.76845	3.02874	103.651	1.14481	1.3326	103.651	0.00639266	0.00468362	103.651	1.16846	1.65552
105.645	2.83386	3.13224	105.645	1.17185	1.37814	105.645	0.0063599	0.00470459	105.645	1.16247	1.66293
107.638	2.69441	3.04844	107.638	1.11419	1.34126	107.638	0.00633945	0.00474836	107.638	1.15873	1.6784
109.631	2.76446	3.01604	109.631	1.14316	1.32701	109.631	0.00630642	0.00484666	109.631	1.15269	1.71315
111.625	2.65123	3.15673	111.625	1.09633	1.38891	111.625	0.00616855	0.00482254	111.625	1.12749	1.70462
113.618	2.66764	3.06187	113.618	1.10312	1.34718	113.618	0.00615518	0.00490223	113.618	1.12505	1.73279
115.611	2.6675	3.09887	115.611	1.10306	1.36346	115.611	0.00619921	0.00496514	115.611	1.1331	1.75503
117.604	2.67378	3.08708	117.604	1.10566	1.35827	117.604	0.00618716	0.00498611	117.604	1.13089	1.76244
119.598	2.60683	3.02881	119.598	1.07797	1.33263	119.598	0.00610275	0.00505085	119.598	1.11547	1.78532
121.591	2.642	3.27499	121.591	1.09252	1.44095	121.591	0.00615387	0.00500891	121.591	1.12481	1.7705
123.584	2.66902	3.1605	123.584	1.10369	1.39057	123.584	0.00600079	0.00508912	123.584	1.09683	1.79885
125.578	2.63829	3.22325	125.578	1.09098	1.41818	125.578	0.0059481	0.00498978	125.578	1.0872	1.76374
127.571	2.65884	3.10933	127.571	1.09948	1.36805	127.571	0.00613552	0.00502412	127.571	1.12145	1.77587
129.564	2.63411	3.22274	129.564	1.08925	1.41795	129.564	0.0059751	0.00496933	129.564	1.09213	1.75651
131.558	2.6229	3.15363	131.558	1.08462	1.38755	131.558	0.00604246	0.00503879	131.558	1.10445	1.78106
133.551	2.67961	3.22905	133.551	1.10807	1.42073	133.551	0.00585478	0.00503303	133.551	1.07014	1.77902
135.544	2.71045	3.20701	135.544	1.12082	1.41103	135.544	0.00594522	0.00503041	135.544	1.08667	1.7781
137.537	2.638	3.178	137.537	1.09086	1.39827	137.537	0.00596907	0.0049806	137.537	1.09103	1.76049
139.531	2.69071	3.12941	139.531	1.11266	1.37689	139.531	0.00585452	0.00500262	139.531	1.07009	1.76828
141.524	2.63015	3.10411	141.524	1.08762	1.36576	141.524	0.00590852	0.00499345	141.524	1.07996	1.76503
143.517	2.57209	3.16191	143.517	1.06361	1.39119	143.517	0.00595885	0.00509777	143.517	1.08916	1.80191
145.511	2.62818	3.20542	145.511	1.0868	1.41033	145.511	0.00591691	0.00497143	145.511	1.0815	1.75725
147.504	2.50698	3.17749	147.504	1.03668	1.39805	147.504	0.00588467	0.00508231	147.504	1.0756	1.79644
149.497	2.58983	3.10461	149.497	1.07094	1.36598	149.497	0.00584246	0.00504561	149.497	1.06789	1.78347
151.491	2.66369	3.30114	151.491	1.10149	1.45245	151.491	0.00585767	0.00497798	151.491	1.07067	1.75957
153.484	2.56042	3.11089	153.484	1.05878	1.36874	153.484	0.00580079	0.00503014	153.484	1.06027	1.778
155.477	2.57713	3.15289	155.477	1.06569	1.38722	155.477	0.00577248	0.00495754	155.477	1.0551	1.75234
157.471	2.55084	3.14933	157.471	1.05482	1.38566	157.471	0.00584246	0.00498847	157.471	1.06789	1.76327
159.464	2.53437	3.16391	159.464	1.04801	1.39207	159.464	0.00584771	0.0050346	159.464	1.06885	1.77958
161.457	2.59353	3.15493	161.457	1.07247	1.38812	161.457	0.00584089	0.00502831	161.457	1.0676	1.77736
163.45	2.59032	3.14225	163.45	1.07115	1.38254	163.45	0.00580839	0.00503408	163.45	1.06166	1.77939
165.444	2.56735	3.26434	165.444	1.06165	1.43626	165.444	0.0057709	0.00500236	165.444	1.05481	1.76818
167.437	2.52601	3.2334	167.437	1.04455	1.42264	167.437	0.00572425	0.00508493	167.437	1.04628	1.79737
169.43	2.52408	3.1422	169.43	1.04375	1.38252	169.43	0.00571927	0.0050519	169.43	1.04537	1.78569
171.424	2.58761	3.16527	171.424	1.07002	1.39267	171.424	0.00569856	0.00503591	171.424	1.04159	1.78004
173.417	2.50522	3.12283	173.417	1.03595	1.37399	173.417	0.00576461	0.0049848	173.417	1.05366	1.76198
175.41	2.56741	3.18524	175.41	1.06167	1.40146	175.41	0.00565242	0.00504744	175.41	1.03315	1.78412
177.404	2.55934	3.21311	177.404	1.05834	1.41372	177.404	0.00571533	0.0050962	177.404	1.04465	1.80135
179.397	2.49463	3.05738	179.397	1.03158	1.3452	179.397	0.00573368	0.00503906	179.397	1.04801	1.78115
181.39	2.5277	3.1598	181.39	1.04525	1.39026	181.39	0.00571927	0.00504902	181.39	1.04537	1.78468
183.383	2.4946	3.32133	183.383	1.03156	1.46133	183.383	0.00568519	0.00501494	183.383	1.03914	1.77263
185.377	2.54387	3.26891	185.377	1.05194	1.43827	185.377	0.0057481	0.00495649	185.377	1.05064	1.75197
187.37	2.56599	3.16676	187.37	1.06108	1.39332	187.37	0.00571822	0.00501337	187.37	1.04518	1.77207
189.363	2.49056	3.23792	189.363	1.02989	1.42463	189.363	0.00582045	0.00496042	189.363	1.06387	1.75336
191.357	2.52113	3.21164	191.357	1.04254	1.41307	191.357	0.00584351	0.00504404	191.357	1.06808	1.78291
193.35	2.48233	3.26582	193.35	1.02649	1.43691	193.35	0.00577195	0.00501913	193.35	1.055	1.77411
195.343	2.47416	3.22107	195.343	1.02311	1.41722	195.343	0.00579345	0.00495675	195.343	1.05893	1.75206
197.337	2.54624	3.07539	197.337	1.05292	1.35312	197.337	0.0056768	0.00504351	197.337	1.03761	1.78273
199.33	2.49369	3.07833	199.33	1.03119	1.35441	199.33	0.00560813	0.00500236	199.33	1.02506	1.76818
201.323	2.56378	3.20387	201.323	1.06017	1.40965	201.323	0.00572503	0.00493709	201.323	1.04643	1.74511
203.317	2.47813	3.1021	203.317	1.02475	1.36487	203.317	0.00569594	0.0049675	203.317	1.04111	1.75586
205.31	2.51233	3.15337	205.31	1.03889	1.38744	205.31	0.0058249	0.00500996	205.31	1.06468	1.77087
207.303	2.49961	3.20369	207.303	1.03364	1.40957	207.303	0.00570485	0.00493604	207.303	1.04274	1.74474
209.296	2.51724	3.286	209.296	1.04093	1.44579	209.296	0.00566658	0.00490197	209.296	1.03574	1.7327
211.29	2.44342	3.15515	211.29	1.0104	1.38822	211.29	0.00567916	0.00505321	211.29	1.03804	1.78616
213.283	2.48219	3.19911	213.283	1.02643	1.40756	213.283	0.00567864	0.00497798	213.283	1.03795	1.75957
215.276	2.45393	3.24882	215.276	1.01474	1.42943	215.276	0.00576225	0.00495098	215.276	1.05323	1.75002
217.27	2.55133	3.10337	217.27	1.05502	1.36543	217.27	0.00608414	0.00489305	217.27	1.11206	1.72955
219.263	2.51507	3.10328	219.263	1.04003	1.3654	219.263	0.00599266	0.00477693	219.263	1.09534	1.6885
221.256	2.78218	3.27714	221.256	1.15048	1.44189	221.256	0.00707654	0.0047232	221.256	1.29346	1.66951
223.25	3.23235	3.16535	223.25	1.33664	1.3927	223.25	0.00862359	0.00463041	223.25	1.57623	1.63671
225.243	3.30332	3.13856	225.243	1.36598	1.38092	225.243	0.0101675	0.00466789	225.243	1.85842	1.64996
227.236	3.36463	3.16021	227.236	1.39134	1.39044	227.236	0.0104509	0.00476959	227.236	1.91021	1.68591
229.229	3.3761	3.18411	229.229	1.39608	1.40096	229.229	0.0108278	0.00465007	229.229	1.97911	1.64366
231.223	3.46161	3.1275	231.223	1.43144	1.37605	231.223	0.0110173	0.00452896	231.223	2.01375	1.60085
233.216	3.46538	3.08783	233.216	1.433	1.3586	233.216	0.0109775	0.00446789	233.216	2.00647	1.57926
235.209	3.45565	3.00334	235.209	1.42898	1.32142	235.209	0.0110679	0.00443355	235.209	2.023	1.56713
237.203	3.46067	3.18006	237.203	1.43105	1.39918	237.203	0.0111009	0.00436121	237.203	2.02903	1.54155
239.196	3.52881	3.02022	239.196	1.45923	1.32885	239.196	0.0109607	0.00427025	239.196	2.0034	1.5094
241.189	3.47568	3.0734	241.189	1.43726	1.35225	241.189	0.0110495	0.00424797	241.189	2.01964	1.50153
243.183	3.42548	2.97682	243.183	1.4165	1.30975	243.183	0.0111274	0.00416566	243.183	2.03387	1.47244
245.176	3.41788	3.02826	245.176	1.41336	1.33239	245.176	0.0109484	0.00405138	245.176	2.00115	1.43204
247.169	3.46212	3.02446	247.169	1.43165	1.33071	247.169	0.0111248	0.00403486	247.169	2.03339	1.4262
249.163	3.4687	2.90468	249.163	1.43437	1.27801	249.163	0.0109743	0.00392896	249.163	2.00589	1.38877
251.156	3.46455	3.03621	251.156	1.43266	1.33588	251.156	0.010972	0.00387628	251.156	2.00546	1.37015
253.149	3.37347	2.95297	253.149	1.39499	1.29926	253.149	0.0110446	0.00386212	253.149	2.01873	1.36514
255.142	3.47716	2.92238	255.142	1.43787	1.2858	255.142	0.0111604	0.00380288	255.142	2.03991	1.3442
257.136	3.45265	2.93132	257.136	1.42773	1.28973	257.136	0.0110354	0.0038021	257.136	2.01706	1.34393
259.129	3.44396	2.95654	259.129	1.42414	1.30083	259.129	0.0110619	0.00374495	259.129	2.0219	1.32373
261.122	3.42962	2.79225	261.122	1.41821	1.22854	261.122	0.0110716	0.0037578	261.122	2.02367	1.32827
263.116	3.44131	2.96196	263.116	1.42305	1.30322	263.116	0.0109971	0.00368414	263.116	2.01006	1.30223
265.109	3.44687	2.81826	265.109	1.42535	1.23999	265.109	0.0110317	0.00371402	265.109	2.01639	1.3128
			0	0	0				0	0	0
			0	0	0				0	0	0
			0	0	0				0	0	0
			0	0	0				0	0	0
			0	0	0				0	0	0
			0	0	0				0	0	0
			0	0	0				0	0	0
			0	0	0				0	0	0
			0	0	0				0	0	0
			0	0	0				0	0	0
			0	0	0				0	0	0
			0	0	0				0	0	0
			0	0	0				0	0	0
			0	0	0				0	0	0
			0	0	0				0	0	0
			0	0	0				0	0	0
			0	0	0				0	0	0
			0	0	0				0	0	0
			0	0	0				0	0	0
			0	0	0				0	0	0
