# Supplementary material for: TRPM7 residue S1269 mediates cAMP dependence of Ca2+ influx
Source: PLoS One. 2019 Jan 7;14(1):e0209563. doi: 10.1371/journal.pone.0209563 (PMC6322742; doi:10.1371/journal.pone.0209563)
Supplement: S1 File — Individual data and traces of Ca2+ and cAMP measurements in single cells as mentioned in Fig 1E. Despite poor signal-to-noise and cell-to-cell variability, the responses in 23 cells clearly demonstrate tight temporal correlation of TRPM7 inhibition and cAMP increase. (ZIP) [file pone.0209563.s001.zip › Duo meting Ca2+ en cAMP/exp-3-1.xlsx]

## Sheet: Mean ROI
Time [s]	ROI1 HyD 4 [ns]	ROI1 HyD 2 [ns]				Time [s]	ROI1 HyD 4 [kCnts]	ROI1 HyD 2 [kCnts]
0	2.50694	2.69249	0	1	1	0	0.00602832	0.00724871	0	1	1
1.993	2.4428	2.58487	1.993	0.974413	0.96003	1.993	0.00599382	0.00728424	1.993	0.994277	1.0049
3.986	2.5105	2.67795	3.986	1.00142	0.994602	3.986	0.00585221	0.00712152	3.986	0.970787	0.982454
5.98	2.45794	2.66101	5.98	0.980451	0.988309	5.98	0.00599434	0.00710505	5.98	0.994362	0.98018
7.973	2.39123	2.64801	7.973	0.953843	0.983482	7.973	0.00592636	0.00734912	7.973	0.983087	1.01385
9.966	2.51127	2.68547	9.966	1.00173	0.997393	9.966	0.00597631	0.00727652	9.966	0.991373	1.00384
11.96	2.50597	2.61064	11.96	0.99961	0.969603	11.96	0.00608754	0.00723378	11.96	1.00982	0.99794
13.953	2.60363	2.68247	13.953	1.03857	0.996277	13.953	0.00603811	0.00721267	13.953	1.00162	0.995027
15.946	2.49044	2.65434	15.946	0.993417	0.985832	15.946	0.0060036	0.00723481	15.946	0.9959	0.998082
17.94	2.45361	2.6305	17.94	0.978726	0.976977	17.94	0.0060103	0.00725798	17.94	0.99701	1.00128
19.933	2.52747	2.60229	19.933	1.00819	0.966501	19.933	0.00597322	0.00722194	19.933	0.99086	0.996306
21.926	2.43578	2.72739	21.926	0.971614	1.01296	21.926	0.00600772	0.00711792	21.926	0.996583	0.981956
23.919	2.59168	2.6472	23.919	1.0338	0.983179	23.919	0.00615139	0.00705613	23.919	1.02042	0.973432
25.913	2.45871	2.62757	25.913	0.980759	0.975888	25.913	0.00604737	0.00714058	25.913	1.00316	0.985082
27.906	2.53447	2.66901	27.906	1.01098	0.991279	27.906	0.00606128	0.00715294	27.906	1.00547	0.986787
29.899	2.56461	2.62443	29.899	1.023	0.974725	29.899	0.00608187	0.007207	29.899	1.00888	0.994246
31.893	2.51506	2.59856	31.893	1.00324	0.965115	31.893	0.00609423	0.0071102	31.893	1.01093	0.980891
33.886	2.57909	2.61224	33.886	1.02878	0.970195	33.886	0.00621112	0.00727961	33.886	1.03032	1.00426
35.879	2.4641	2.68735	35.879	0.982912	0.998092	35.879	0.00607518	0.00727085	35.879	1.00777	1.00305
37.873	2.58898	2.6495	37.873	1.03272	0.984036	37.873	0.00619876	0.0071725	37.873	1.02827	0.989486
39.866	2.47576	2.69525	39.866	0.987562	1.00103	39.866	0.00614882	0.00725953	39.866	1.01999	1.00149
41.859	2.48134	2.61985	41.859	0.989786	0.973023	41.859	0.00603759	0.0072585	41.859	1.00154	1.00135
43.852	2.49747	2.73769	43.852	0.99622	1.01679	43.852	0.00610505	0.00731874	43.852	1.01273	1.00966
45.846	2.46355	2.7105	45.846	0.98269	1.00669	45.846	0.00596395	0.00718744	45.846	0.989323	0.991546
47.839	2.58211	2.72031	47.839	1.02998	1.01033	47.839	0.0059068	0.00729145	47.839	0.979841	1.0059
49.832	2.54166	2.77946	49.832	1.01385	1.0323	49.832	0.00605716	0.00721988	49.832	1.00478	0.996022
51.826	2.49311	2.75234	51.826	0.994484	1.02223	51.826	0.00597322	0.00726777	51.826	0.99086	1.00263
53.819	2.52338	2.74209	53.819	1.00656	1.01842	53.819	0.00606952	0.00727291	53.819	1.00683	1.00334
55.812	2.41416	2.74077	55.812	0.962991	1.01793	55.812	0.00595778	0.00722657	55.812	0.988298	0.996945
57.806	2.44611	2.70719	57.806	0.975735	1.00546	57.806	0.00602729	0.00728321	57.806	0.999829	1.00476
59.799	2.43727	2.7476	59.799	0.97221	1.02047	59.799	0.00599176	0.00730793	59.799	0.993935	1.00817
61.792	2.38311	2.72397	61.792	0.950603	1.01169	61.792	0.00581256	0.00737848	61.792	0.964209	1.0179
63.786	2.82709	2.74875	63.786	1.1277	1.0209	63.786	0.00817353	0.00735788	63.786	1.35586	1.01506
65.779	3.08795	2.69103	65.779	1.23176	0.99946	65.779	0.00922297	0.00727652	65.779	1.52994	1.00384
67.772	3.07211	2.69761	67.772	1.22544	1.0019	67.772	0.00907158	0.00725592	67.772	1.50483	1.00099
69.765	2.93612	2.77826	69.765	1.17119	1.03186	69.765	0.00875541	0.00720443	69.765	1.45238	0.993891
71.759	2.87305	2.64805	71.759	1.14604	0.983496	71.759	0.00813131	0.0072137	71.759	1.34885	0.995169
73.752	2.8256	2.56951	73.752	1.12711	0.954326	73.752	0.00790525	0.00691092	73.752	1.31135	0.953399
75.745	2.81617	2.62741	75.745	1.12335	0.975831	75.745	0.00757673	0.00688671	75.745	1.25685	0.95006
77.739	2.8197	2.58945	77.739	1.12476	0.961732	77.739	0.00749176	0.00668589	77.739	1.24276	0.922356
79.732	2.74349	2.53822	79.732	1.09436	0.942705	79.732	0.00740731	0.00663491	79.732	1.22875	0.915323
81.725	2.84516	2.60563	81.725	1.13491	0.967741	81.725	0.00714109	0.00673172	81.725	1.18459	0.928678
83.719	2.74647	2.57707	83.719	1.09554	0.957133	83.719	0.00715294	0.00670494	83.719	1.18656	0.924984
85.712	2.64353	2.5509	85.712	1.05448	0.947414	85.712	0.00712616	0.00671009	85.712	1.18211	0.925694
87.705	2.7828	2.58747	87.705	1.11004	0.960996	87.705	0.00731308	0.0066483	87.705	1.21312	0.91717
89.698	2.81027	2.6018	89.698	1.121	0.966318	89.698	0.00737693	0.00666426	89.698	1.22371	0.919372
91.692	2.69868	2.56529	91.692	1.07648	0.952756	91.692	0.00726365	0.00688568	91.692	1.20492	0.949918
93.685	2.72056	2.61466	93.685	1.08521	0.971095	93.685	0.00734912	0.00692379	93.685	1.2191	0.955175
95.678	2.75124	2.62484	95.678	1.09745	0.974877	95.678	0.007362	0.00696087	95.678	1.22124	0.96029
97.672	2.76276	2.69384	97.672	1.10204	1.0005	97.672	0.0072137	0.00698404	97.672	1.19663	0.963487
99.665	2.75645	2.71028	99.665	1.09953	1.00661	99.665	0.00715963	0.00698043	99.665	1.18767	0.962989
101.658	2.66713	2.65103	101.658	1.0639	0.984602	101.658	0.00706797	0.00726982	101.658	1.17246	1.00291
103.652	2.6895	2.7327	103.652	1.07282	1.01494	103.652	0.00726931	0.00727446	103.652	1.20586	1.00355
105.645	2.71677	2.75904	105.645	1.0837	1.02472	105.645	0.00709063	0.00727858	105.645	1.17622	1.00412
107.638	2.62315	2.73838	107.638	1.04635	1.01704	107.638	0.00699897	0.00728064	107.638	1.16101	1.0044
109.632	2.72104	2.75074	109.632	1.0854	1.02163	109.632	0.00723018	0.00752781	109.632	1.19937	1.0385
111.625	2.64827	2.78739	111.625	1.05637	1.03525	111.625	0.00706488	0.00746138	111.625	1.17195	1.02934
113.618	2.63405	2.77401	113.618	1.0507	1.03028	113.618	0.00691298	0.0075345	113.618	1.14675	1.03943
115.611	2.57878	2.80992	115.611	1.02866	1.04362	115.611	0.00689753	0.00773738	115.611	1.14419	1.06741
117.605	2.62414	2.86305	117.605	1.04675	1.06335	117.605	0.00693563	0.00818898	117.605	1.15051	1.12972
119.598	2.62572	3.04378	119.598	1.04738	1.13047	119.598	0.0067827	0.00913182	119.598	1.12514	1.25979
121.591	2.60569	3.15817	121.591	1.03939	1.17296	121.591	0.00662616	0.00966066	121.591	1.09917	1.33274
123.585	2.62642	3.20447	123.585	1.04766	1.19015	123.585	0.00656437	0.0104418	123.585	1.08892	1.44051
125.578	2.66422	3.23256	125.578	1.06274	1.20059	125.578	0.00660196	0.010915	125.578	1.09516	1.50579
127.571	2.53992	3.31007	127.571	1.01315	1.22937	127.571	0.00650978	0.0112909	127.571	1.07987	1.55765
129.565	2.57341	3.38533	129.565	1.02651	1.25732	129.565	0.00640731	0.0115654	129.565	1.06287	1.59551
131.558	2.58203	3.26463	131.558	1.02995	1.2125	131.558	0.00643151	0.0116416	131.558	1.06688	1.60602
133.551	2.49086	3.26595	133.551	0.993584	1.21298	133.551	0.00626519	0.0119629	133.551	1.03929	1.65035
135.544	2.65029	3.41201	135.544	1.05718	1.26723	135.544	0.0063826	0.0122338	135.544	1.05877	1.68772
137.538	2.49934	3.35822	137.538	0.996967	1.24725	137.538	0.0063862	0.0121807	137.538	1.05937	1.6804
139.531	2.50067	3.37496	139.531	0.997496	1.25347	139.531	0.00650051	0.0122461	139.531	1.07833	1.68942
141.524	2.57612	3.33542	141.524	1.0276	1.23879	141.524	0.00633471	0.0124727	141.524	1.05082	1.72068
143.518	2.64058	3.36353	143.518	1.05331	1.24923	143.518	0.00652729	0.0123517	143.518	1.08277	1.70399
145.511	2.6041	3.45405	145.511	1.03876	1.28285	145.511	0.00637333	0.0125041	145.511	1.05723	1.72501
147.504	2.71933	3.37876	147.504	1.08472	1.25488	147.504	0.00636663	0.0125196	147.504	1.05612	1.72714
149.498	2.57488	3.39584	149.498	1.0271	1.26123	149.498	0.00625695	0.0126462	149.498	1.03793	1.74462
151.491	2.56987	3.43175	151.491	1.0251	1.27456	151.491	0.00641504	0.0129284	151.491	1.06415	1.78355
153.484	2.50614	3.39272	153.484	0.999682	1.26007	153.484	0.00633059	0.0127667	153.484	1.05014	1.76124
155.477	2.53369	3.4472	155.477	1.01067	1.2803	155.477	0.00646241	0.0127312	155.477	1.07201	1.75634
157.471	2.56755	3.409	157.471	1.02418	1.26612	157.471	0.00634398	0.0128177	157.471	1.05236	1.76827
159.464	2.55777	3.40291	159.464	1.02028	1.26385	159.464	0.00636869	0.0127631	159.464	1.05646	1.76074
161.457	2.53874	3.38113	161.457	1.01268	1.25576	161.457	0.00632801	0.0128038	161.457	1.04971	1.76636
163.451	2.57523	3.39963	163.451	1.02724	1.26264	163.451	0.00630484	0.012792	163.451	1.04587	1.76472
165.444	2.49595	3.41654	165.444	0.995616	1.26892	165.444	0.00609372	0.013	165.444	1.01085	1.79342
167.437	2.56633	3.38895	167.437	1.02369	1.25867	167.437	0.00618589	0.0129681	167.437	1.02614	1.78902
169.431	2.54254	3.40037	169.431	1.0142	1.26291	169.431	0.00609629	0.0128723	169.431	1.01128	1.7758
171.424	2.564	3.41021	171.424	1.02276	1.26656	171.424	0.00616169	0.0131462	171.424	1.02212	1.8136
173.417	2.64952	3.39483	173.417	1.05687	1.26085	173.417	0.00622863	0.0130546	173.417	1.03323	1.80095
175.411	2.53238	3.43335	175.411	1.01014	1.27516	175.411	0.00613594	0.0130469	175.411	1.01785	1.79989
177.404	2.43227	3.39348	177.404	0.970213	1.26035	177.404	0.00612358	0.013086	177.404	1.0158	1.80529
179.397	2.53094	3.42469	179.397	1.00957	1.27194	179.397	0.00603193	0.0129434	179.397	1.0006	1.78561
181.39	2.54194	3.49651	181.39	1.01396	1.29861	181.39	0.00594233	0.0132091	181.39	0.985735	1.82226
183.384	2.47482	3.44237	183.384	0.987188	1.27851	183.384	0.00612049	0.0131009	183.384	1.01529	1.80735
185.377	2.52374	3.42174	185.377	1.0067	1.27085	185.377	0.00603038	0.0131354	185.377	1.00034	1.8121
187.37	2.49373	3.4275	187.37	0.99473	1.27299	187.37	0.00600772	0.0131612	187.37	0.996583	1.81566
189.364	2.39193	3.43548	189.364	0.954121	1.27595	189.364	0.00609011	0.0131246	189.364	1.01025	1.81061
191.357	2.49187	3.47419	191.357	0.993988	1.29033	191.357	0.00607055	0.0131746	191.357	1.007	1.8175
193.35	2.49682	3.39386	193.35	0.995961	1.26049	193.35	0.00607673	0.0132673	193.35	1.00803	1.83029
195.344	2.48312	3.45633	195.344	0.990499	1.28369	195.344	0.00589753	0.0130989	195.344	0.978304	1.80706
197.337	2.51346	3.48014	197.337	1.0026	1.29254	197.337	0.00603553	0.013191	197.337	1.0012	1.81978
199.33	2.4392	3.40498	199.33	0.972977	1.26462	199.33	0.00607106	0.0132518	199.33	1.00709	1.82816
201.323	2.49983	3.45991	201.323	0.997162	1.28502	201.323	0.00603244	0.0132415	201.323	1.00068	1.82674
203.317	2.51257	3.49611	203.317	1.00224	1.29847	203.317	0.00616941	0.0132791	203.317	1.0234	1.83192
205.31	2.57136	3.41261	205.31	1.0257	1.26745	205.31	0.00601905	0.0133048	205.31	0.998462	1.83548
207.303	2.50134	3.37739	207.303	0.997764	1.25438	207.303	0.00603965	0.0133579	207.303	1.00188	1.84279
209.297	2.39955	3.48245	209.297	0.95716	1.2934	209.297	0.00592739	0.0132714	209.297	0.983258	1.83086
211.29	2.40106	3.44401	211.29	0.957765	1.27912	211.29	0.0060103	0.0132791	211.29	0.99701	1.83192
213.283	2.86196	3.27719	213.283	1.14161	1.21716	213.283	0.00758187	0.013189	213.283	1.25771	1.81949
215.277	3.14757	3.31794	215.277	1.25554	1.23229	215.277	0.00893666	0.0131648	215.277	1.48245	1.81615
217.27	3.23846	3.40307	217.27	1.2918	1.26391	217.27	0.00988517	0.0131524	217.27	1.63979	1.81445
219.263	3.38817	3.42088	219.263	1.35151	1.27053	219.263	0.0105335	0.013103	219.263	1.74733	1.80763
221.257	3.40557	3.31839	221.257	1.35846	1.23246	221.257	0.0112364	0.0128193	221.257	1.86393	1.76849
223.25	3.2936	3.41859	223.25	1.31379	1.26968	223.25	0.0110819	0.0126962	223.25	1.8383	1.75151
225.243	3.33229	3.34303	225.243	1.32923	1.24161	225.243	0.011448	0.0124882	225.243	1.89903	1.72281
227.236	3.42816	3.32509	227.236	1.36747	1.23495	227.236	0.0111967	0.0120371	227.236	1.85735	1.66058
229.23	3.3889	3.2911	229.23	1.35181	1.22233	229.23	0.0114202	0.0119624	229.23	1.89442	1.65028
231.223	3.38745	3.29033	231.223	1.35123	1.22204	231.223	0.0114032	0.0114907	231.223	1.8916	1.58521
233.216	3.38057	3.21811	233.216	1.34848	1.19522	233.216	0.011277	0.0113471	233.216	1.87068	1.56539
235.21	3.36012	3.19915	235.21	1.34032	1.18818	235.21	0.0111081	0.0109542	235.21	1.84266	1.51119
237.203	3.3581	3.2057	237.203	1.33952	1.19061	237.203	0.0113991	0.0108337	237.203	1.89092	1.49457
239.196	3.43629	3.12076	239.196	1.37071	1.15906	239.196	0.0112734	0.0105803	239.196	1.87008	1.45961
241.19	3.37657	3.17656	241.19	1.34689	1.17978	241.19	0.0113512	0.0104161	241.19	1.88298	1.43695
			0	0	0				0	0	0
			0	0	0				0	0	0
			0	0	0				0	0	0
			0	0	0				0	0	0
			0	0	0				0	0	0
			0	0	0				0	0	0
			0	0	0				0	0	0
			0	0	0				0	0	0
			0	0	0				0	0	0
			0	0	0				0	0	0
			0	0	0				0	0	0
			0	0	0				0	0	0
			0	0	0				0	0	0
			0	0	0				0	0	0
			0	0	0				0	0	0
			0	0	0				0	0	0
			0	0	0				0	0	0
			0	0	0				0	0	0
			0	0	0				0	0	0
			0	0	0				0	0	0
			0	0	0				0	0	0
			0	0	0				0	0	0
			0	0	0				0	0	0
			0	0	0				0	0	0
			0	0	0				0	0	0
			0	0	0				0	0	0
			0	0	0				0	0	0
			0	0	0				0	0	0
			0	0	0				0	0	0
			0	0	0				0	0	0
			0	0	0				0	0	0
			0	0	0				0	0	0
