# Supplementary material for: TRPM7 residue S1269 mediates cAMP dependence of Ca2+ influx
Source: PLoS One. 2019 Jan 7;14(1):e0209563. doi: 10.1371/journal.pone.0209563 (PMC6322742; doi:10.1371/journal.pone.0209563)
Supplement: S1 File — Individual data and traces of Ca2+ and cAMP measurements in single cells as mentioned in Fig 1E. Despite poor signal-to-noise and cell-to-cell variability, the responses in 23 cells clearly demonstrate tight temporal correlation of TRPM7 inhibition and cAMP increase. (ZIP) [file pone.0209563.s001.zip › Duo meting Ca2+ en cAMP/exp-3-2.xlsx]

## Sheet: Mean ROI
Time [s]	ROI1 HyD 4 [ns]	ROI1 HyD 2 [ns]				Time [s]	ROI1 HyD 4 [kCnts]	ROI1 HyD 2 [kCnts]
0	2.47123	2.10195	0	1	1	0	0.00374489	0.00161558	0	1	1
1.993	2.42843	2.20171	1.993	0.982679	1.04746	1.993	0.00366475	0.00159195	1.993	0.9786	0.985375
3.986	2.52319	2.19467	3.986	1.02103	1.04411	3.986	0.00355971	0.00149745	3.986	0.95055	0.926877
5.98	2.43977	2.23206	5.98	0.987269	1.0619	5.98	0.00360185	0.00154023	5.98	0.961804	0.95336
7.973	2.41761	2.14268	7.973	0.978303	1.01938	7.973	0.00355109	0.00156098	7.973	0.948248	0.966206
9.966	2.52725	2.17038	9.966	1.02267	1.03255	9.966	0.0035645	0.00153097	9.966	0.951829	0.947628
11.96	2.58988	2.15615	11.96	1.04801	1.02578	11.96	0.00361335	0.00155268	11.96	0.964873	0.961067
13.953	2.46991	2.32494	13.953	0.999466	1.10609	13.953	0.00361079	0.0015546	13.953	0.964191	0.962253
15.946	2.51725	2.18814	15.946	1.01862	1.041	15.946	0.00369349	0.00160983	15.946	0.986273	0.996443
17.94	2.5092	2.29542	17.94	1.01537	1.09204	17.94	0.00370275	0.00155013	17.94	0.988746	0.959486
19.933	2.53926	2.11087	19.933	1.02753	1.00424	19.933	0.00363538	0.00154662	19.933	0.970756	0.957312
21.926	2.50166	2.36573	21.926	1.01232	1.12549	21.926	0.00362708	0.0015811	21.926	0.96854	0.978656
23.919	2.4973	2.18376	23.919	1.01055	1.03892	23.919	0.00367944	0.00151788	23.919	0.982522	0.939526
25.913	2.58022	2.16462	25.913	1.0441	1.02981	25.913	0.00369029	0.00154215	25.913	0.985421	0.954545
27.906	2.5314	2.23275	27.906	1.02435	1.06223	27.906	0.00357503	0.00151373	27.906	0.954642	0.936957
29.899	2.46616	2.14849	29.899	0.997948	1.02214	29.899	0.00361877	0.00156194	29.899	0.966323	0.966798
31.893	2.54997	2.203	31.893	1.03186	1.04807	31.893	0.0036606	0.00153768	31.893	0.977492	0.951779
33.886	2.57677	2.19506	33.886	1.04271	1.0443	33.886	0.00362037	0.00155396	33.886	0.966749	0.961858
35.879	2.46041	2.30322	35.879	0.995622	1.09576	35.879	0.00360632	0.00156992	35.879	0.962998	0.971739
37.873	2.49427	2.2946	37.873	1.00932	1.09165	37.873	0.00366443	0.00155875	37.873	0.978515	0.964822
39.866	2.54776	2.30829	39.866	1.03097	1.09817	39.866	0.00365645	0.00155172	39.866	0.976383	0.960474
41.859	2.40731	2.13181	41.859	0.974136	1.01421	41.859	0.00361143	0.00154566	41.859	0.964362	0.956719
43.852	2.49564	2.26403	43.852	1.00988	1.07711	43.852	0.00359962	0.00154757	43.852	0.961207	0.957905
45.846	2.47893	2.24164	45.846	1.00312	1.06646	45.846	0.00365166	0.00151245	45.846	0.975104	0.936166
47.839	2.52837	2.32508	47.839	1.02312	1.10615	47.839	0.00359802	0.00156577	47.839	0.960781	0.96917
49.832	2.48757	2.22336	49.832	1.00661	1.05776	49.832	0.00364847	0.0015166	49.832	0.974252	0.938735
51.826	2.48068	2.34821	51.826	1.00382	1.11716	51.826	0.00356418	0.00153799	51.826	0.951744	0.951976
53.819	2.54012	2.27969	53.819	1.02788	1.08456	53.819	0.00362803	0.0015348	53.819	0.968795	0.95
55.812	2.4519	2.24478	55.812	0.992178	1.06795	55.812	0.00359259	0.00159387	55.812	0.959332	0.986561
57.806	2.47088	2.23322	57.806	0.999859	1.06245	57.806	0.00364943	0.00155715	57.806	0.974508	0.963834
59.799	2.55802	2.26732	59.799	1.03512	1.07868	59.799	0.00354278	0.00152235	59.799	0.946031	0.942292
61.792	2.45192	2.15781	61.792	0.992184	1.02657	61.792	0.00343519	0.00163921	61.792	0.917299	1.01462
63.786	2.71515	2.34959	63.786	1.09871	1.11781	63.786	0.00448404	0.00157152	63.786	1.19737	0.972727
65.779	3.12259	2.137	65.779	1.26358	1.01667	65.779	0.0059272	0.00154598	65.779	1.58274	0.956917
67.772	3.08766	2.34351	67.772	1.24944	1.11492	67.772	0.00593263	0.00158269	67.772	1.58419	0.979644
69.765	3.13435	2.31907	69.765	1.26834	1.1033	69.765	0.00577203	0.00154757	69.765	1.54131	0.957905
71.759	3.01804	2.32219	71.759	1.22127	1.10478	71.759	0.00563633	0.00158589	71.759	1.50507	0.981621
73.752	3.10679	2.25463	73.752	1.25719	1.07264	73.752	0.00542082	0.00146935	73.752	1.44752	0.909486
75.745	3.01164	2.17946	75.745	1.21868	1.03688	75.745	0.0054304	0.00152043	75.745	1.45008	0.941107
77.739	2.96665	2.25184	77.739	1.20047	1.07131	77.739	0.0052583	0.00145115	77.739	1.40413	0.898221
79.732	2.98094	2.10658	79.732	1.20626	1.0022	79.732	0.00519476	0.00149777	79.732	1.38716	0.927075
81.725	2.95757	2.17525	81.725	1.1968	1.03487	81.725	0.00498116	0.0014652	81.725	1.33012	0.906917
83.719	2.95009	2.17356	83.719	1.19377	1.03407	83.719	0.0049818	0.00145243	83.719	1.33029	0.899012
85.712	2.97648	2.17451	85.712	1.20445	1.03452	85.712	0.00484387	0.00148755	85.712	1.29346	0.920751
87.705	2.89826	2.19537	87.705	1.1728	1.04444	87.705	0.00490358	0.0014802	87.705	1.3094	0.916206
89.698	2.88802	2.16686	89.698	1.16866	1.03088	89.698	0.00484355	0.00149138	89.698	1.29338	0.923123
91.692	2.9369	2.23841	91.692	1.18844	1.06492	91.692	0.00478225	0.00148978	91.692	1.27701	0.922134
93.685	2.89648	2.15732	93.685	1.17208	1.02634	93.685	0.00490134	0.00152267	93.685	1.30881	0.94249
95.678	2.87548	2.19728	95.678	1.16358	1.04535	95.678	0.00486398	0.0015016	95.678	1.29883	0.929447
97.672	2.90644	2.18629	97.672	1.17611	1.04012	97.672	0.00480332	0.00154087	97.672	1.28263	0.953755
99.665	2.93377	2.32929	99.665	1.18717	1.10816	99.665	0.00472063	0.00153352	99.665	1.26055	0.949209
101.658	2.84861	2.20663	101.658	1.15271	1.0498	101.658	0.00472414	0.00154885	101.658	1.26149	0.958696
103.652	2.84759	2.3327	103.652	1.1523	1.10978	103.652	0.00463378	0.00156865	103.652	1.23736	0.970949
105.645	2.79227	2.27078	105.645	1.12991	1.08032	105.645	0.00467209	0.00159802	105.645	1.24759	0.98913
107.638	2.77531	2.35934	107.638	1.12305	1.12245	107.638	0.00458812	0.00159132	107.638	1.22517	0.98498
109.632	2.76596	2.29929	109.632	1.11927	1.09389	109.632	0.00453576	0.00164687	109.632	1.21119	1.01937
111.625	2.73782	2.3754	111.625	1.10788	1.13009	111.625	0.00454598	0.00158748	111.625	1.21391	0.982609
113.618	2.61594	2.38151	113.618	1.05856	1.133	113.618	0.00436909	0.00160345	113.618	1.16668	0.99249
115.611	2.72545	2.38911	115.611	1.10287	1.13662	115.611	0.00443902	0.00169668	115.611	1.18535	1.0502
117.605	2.70168	2.40615	117.605	1.09325	1.14472	117.605	0.00446201	0.0016954	117.605	1.19149	1.04941
119.598	2.69289	2.65919	119.598	1.0897	1.26511	119.598	0.00439144	0.00189017	119.598	1.17265	1.16996
121.591	2.70465	2.7261	121.591	1.09446	1.29694	121.591	0.00420881	0.0019751	121.591	1.12388	1.22253
123.585	2.73655	2.8646	123.585	1.10736	1.36283	123.585	0.0040728	0.00210153	123.585	1.08756	1.30079
125.578	2.60173	2.88603	125.578	1.05281	1.37302	125.578	0.00398467	0.00216475	125.578	1.06403	1.33992
127.571	2.60404	2.99715	127.571	1.05374	1.42589	127.571	0.00391347	0.00229981	127.571	1.04502	1.42352
129.565	2.64746	2.92342	129.565	1.07131	1.39081	129.565	0.00385185	0.00235696	129.565	1.02856	1.45889
131.558	2.65531	2.88799	131.558	1.07449	1.37396	131.558	0.00385473	0.00237484	131.558	1.02933	1.46996
133.551	2.56354	2.9831	133.551	1.03735	1.41921	133.551	0.00386335	0.00244891	133.551	1.03163	1.51581
135.544	2.63179	3.05824	135.544	1.06497	1.45495	135.544	0.00387005	0.00245977	135.544	1.03342	1.52253
137.538	2.63093	2.98412	137.538	1.06462	1.41969	137.538	0.00389623	0.00248531	137.538	1.04041	1.53834
139.531	2.67206	3.13927	139.531	1.08127	1.4935	139.531	0.0038378	0.0025198	139.531	1.02481	1.55968
141.524	2.66145	3.11923	141.524	1.07697	1.48397	141.524	0.00391092	0.00248308	141.524	1.04433	1.53696
143.518	2.63818	3.05819	143.518	1.06756	1.45493	143.518	0.00382216	0.00246009	143.518	1.02063	1.52273
145.511	2.57025	3.14093	145.511	1.04007	1.49429	145.511	0.00386941	0.0025629	145.511	1.03325	1.58636
147.504	2.60593	3.01121	147.504	1.05451	1.43258	147.504	0.00372829	0.00253416	147.504	0.995567	1.56858
149.498	2.59831	3.09487	149.498	1.05142	1.47238	149.498	0.00370115	0.0025696	149.498	0.98832	1.59051
151.491	2.53088	3.18883	151.491	1.02414	1.51708	151.491	0.00376724	0.00260888	151.491	1.00597	1.61482
153.484	2.61752	3.03242	153.484	1.0592	1.44267	153.484	0.0038113	0.00257567	153.484	1.01773	1.59427
155.477	2.54379	3.01495	155.477	1.02936	1.43436	155.477	0.0037484	0.00253704	155.477	1.00094	1.57036
157.471	2.57467	3.10889	157.471	1.04186	1.47905	157.471	0.003697	0.00256066	157.471	0.987211	1.58498
159.464	2.55833	3.00074	159.464	1.03525	1.4276	159.464	0.00377969	0.00259387	159.464	1.00929	1.60553
161.457	2.59455	3.02243	161.457	1.0499	1.43792	161.457	0.00365645	0.00261271	161.457	0.976383	1.61719
163.451	2.49256	3.05742	163.451	1.00863	1.45456	163.451	0.00375255	0.00258014	163.451	1.00205	1.59704
165.444	2.58633	3.03261	165.444	1.04657	1.44276	165.444	0.00362133	0.00255843	165.444	0.967005	1.5836
167.437	2.61523	3.19143	167.437	1.05827	1.51832	167.437	0.00366092	0.0025645	167.437	0.977577	1.58735
169.431	2.42345	3.05501	169.431	0.980665	1.45342	169.431	0.00360888	0.00258333	169.431	0.96368	1.59901
171.424	2.56191	3.02132	171.424	1.0367	1.43739	171.424	0.00357631	0.00264176	171.424	0.954983	1.63518
173.417	2.57183	3.10155	173.417	1.04071	1.47556	173.417	0.00365517	0.00258174	173.417	0.976042	1.59802
175.411	2.59339	3.13362	175.411	1.04943	1.49082	175.411	0.00360632	0.00257248	175.411	0.962998	1.59229
177.404	2.5388	3.08627	177.404	1.02734	1.46829	177.404	0.00361271	0.00262261	177.404	0.964703	1.62332
179.397	2.44711	2.98016	179.397	0.990238	1.41781	179.397	0.00358685	0.00268327	179.397	0.957797	1.66087
181.39	2.60024	3.08911	181.39	1.0522	1.46964	181.39	0.00354693	0.00264719	181.39	0.94714	1.63854
183.384	2.51882	3.0722	183.384	1.01926	1.46159	183.384	0.00355524	0.00264943	183.384	0.949356	1.63992
185.377	2.43185	3.16144	185.377	0.984066	1.50405	185.377	0.00348627	0.00259674	185.377	0.93094	1.60731
187.37	2.44848	3.17156	187.37	0.990793	1.50887	187.37	0.00359483	0.00262995	187.37	0.959928	1.62787
189.364	2.54743	3.17127	189.364	1.03083	1.50873	189.364	0.00358908	0.00260888	189.364	0.958394	1.61482
191.357	2.48332	3.10145	191.357	1.00489	1.47551	191.357	0.00360217	0.00262548	191.357	0.961889	1.6251
193.35	2.34252	3.07872	193.35	0.947918	1.4647	193.35	0.00358589	0.00259962	193.35	0.957541	1.60909
195.344	2.56308	3.14626	195.344	1.03717	1.49683	195.344	0.00351277	0.00262229	195.344	0.938017	1.62312
197.337	2.47259	3.17297	197.337	1.00055	1.50954	197.337	0.00353576	0.00263474	197.337	0.944156	1.63083
199.33	2.47058	3.14161	199.33	0.999736	1.49462	199.33	0.0035728	0.00262708	199.33	0.954046	1.62609
201.323	2.48111	3.20643	201.323	1.004	1.52546	201.323	0.00354055	0.0026325	201.323	0.945434	1.62945
203.317	2.47037	3.18378	203.317	0.999653	1.51468	203.317	0.00345498	0.00258365	203.317	0.922585	1.59921
205.31	2.51377	3.04238	205.31	1.01721	1.44741	205.31	0.00346456	0.00259387	205.31	0.925143	1.60553
207.303	2.45723	3.08904	207.303	0.994336	1.46961	207.303	0.00341347	0.00261398	207.303	0.911501	1.61798
209.297	2.44685	3.11354	209.297	0.990133	1.48126	209.297	0.00357184	0.00263602	209.297	0.95379	1.63162
211.29	2.32647	3.102	211.29	0.941421	1.47577	211.29	0.00337261	0.00258557	211.29	0.900588	1.6004
213.283	2.74046	2.90415	213.283	1.10894	1.38165	213.283	0.00497126	0.00261877	213.283	1.32748	1.62095
215.277	3.20154	3.00197	215.277	1.29553	1.42818	215.277	0.00634547	0.00259706	215.277	1.69443	1.60751
217.27	3.16647	3.05613	217.27	1.28133	1.45395	217.27	0.00671711	0.00263921	217.27	1.79367	1.6336
219.263	3.35924	3.09126	219.263	1.35934	1.47066	219.263	0.0070083	0.00258876	219.263	1.87143	1.60237
221.257	3.37557	2.92832	221.257	1.36595	1.39315	221.257	0.00714368	0.0025514	221.257	1.90758	1.57925
223.25	3.34956	2.96715	223.25	1.35542	1.41162	223.25	0.00725415	0.00251437	223.25	1.93708	1.55632
225.243	3.3298	3.01048	225.243	1.34743	1.43223	225.243	0.00724713	0.00248883	225.243	1.9352	1.54051
227.236	3.47353	2.94893	227.236	1.40559	1.40295	227.236	0.00732663	0.00235217	227.236	1.95643	1.45593
229.23	3.45525	2.86744	229.23	1.39819	1.36418	229.23	0.0073659	0.00237165	229.23	1.96692	1.46798
231.223	3.38765	2.90135	231.223	1.37084	1.38031	231.223	0.00736814	0.0022931	231.223	1.96752	1.41937
233.216	3.38714	2.93447	233.216	1.37063	1.39607	233.216	0.00739112	0.00225862	233.216	1.97366	1.39802
235.21	3.43291	2.85968	235.21	1.38915	1.36049	235.21	0.00736111	0.00222829	235.21	1.96564	1.37925
237.203	3.38841	2.85574	237.203	1.37114	1.35862	237.203	0.00731098	0.00215134	237.203	1.95226	1.33162
239.196	3.40407	2.79872	239.196	1.37748	1.33149	239.196	0.00722797	0.00212739	239.196	1.93009	1.3168
241.19	3.44327	2.74599	241.19	1.39334	1.3064	241.19	0.00733301	0.00210185	241.19	1.95814	1.30099
			0	0	0				0	0	0
			0	0	0				0	0	0
			0	0	0				0	0	0
			0	0	0				0	0	0
			0	0	0				0	0	0
			0	0	0				0	0	0
			0	0	0				0	0	0
			0	0	0				0	0	0
			0	0	0				0	0	0
			0	0	0				0	0	0
			0	0	0				0	0	0
			0	0	0				0	0	0
			0	0	0				0	0	0
			0	0	0				0	0	0
			0	0	0				0	0	0
			0	0	0				0	0	0
			0	0	0				0	0	0
			0	0	0				0	0	0
			0	0	0				0	0	0
			0	0	0				0	0	0
			0	0	0				0	0	0
			0	0	0				0	0	0
			0	0	0				0	0	0
			0	0	0				0	0	0
			0	0	0				0	0	0
			0	0	0				0	0	0
			0	0	0				0	0	0
			0	0	0				0	0	0
			0	0	0				0	0	0
			0	0	0				0	0	0
			0	0	0				0	0	0
			0	0	0				0	0	0
