# Supplementary material for: TRPM7 residue S1269 mediates cAMP dependence of Ca2+ influx
Source: PLoS One. 2019 Jan 7;14(1):e0209563. doi: 10.1371/journal.pone.0209563 (PMC6322742; doi:10.1371/journal.pone.0209563)
Supplement: S1 File — Individual data and traces of Ca2+ and cAMP measurements in single cells as mentioned in Fig 1E. Despite poor signal-to-noise and cell-to-cell variability, the responses in 23 cells clearly demonstrate tight temporal correlation of TRPM7 inhibition and cAMP increase. (ZIP) [file pone.0209563.s001.zip › Duo meting Ca2+ en cAMP/exp-3-3.xlsx]

## Sheet: Mean ROI
Time [s]	ROI1 HyD 4 [ns]	ROI1 HyD 2 [ns]				Time [s]	ROI1 HyD 4 [kCnts]	ROI1 HyD 2 [kCnts]
0	2.1537	2.76368	0	1	1	0	0.0055282	0.0297041	0	1	1
1.993	2.19593	2.81615	1.993	1.01961	1.01898	1.993	0.00547514	0.029566	1.993	0.990402	0.995349
3.986	2.25819	2.78738	3.986	1.04851	1.00857	3.986	0.00547371	0.0294039	3.986	0.990143	0.989894
5.98	2.12083	2.79399	5.98	0.984736	1.01097	5.98	0.00558987	0.0296439	5.98	1.01115	0.997972
7.973	2.11074	2.76934	7.973	0.980051	1.00205	7.973	0.00550908	0.0296205	7.973	0.996541	0.997184
9.966	2.14194	2.78828	9.966	0.994539	1.0089	9.966	0.00554541	0.0297863	9.966	1.00311	1.00277
11.96	2.12149	2.77734	11.96	0.985045	1.00494	11.96	0.00555736	0.0296448	11.96	1.00527	0.998005
13.953	2.14094	2.82079	13.953	0.994076	1.02066	13.953	0.00562046	0.0293494	13.953	1.01669	0.988059
15.946	2.12225	2.76258	15.946	0.985395	0.9996	15.946	0.00576386	0.0295578	15.946	1.04263	0.995076
17.94	2.17021	2.80074	17.94	1.00766	1.01341	17.94	0.0054675	0.0293518	17.94	0.989019	0.98814
19.933	2.19733	2.82524	19.933	1.02026	1.02227	19.933	0.00545172	0.0292988	19.933	0.986165	0.986354
21.926	2.14446	2.77042	21.926	0.99571	1.00244	21.926	0.00561233	0.0292127	21.926	1.01522	0.983457
23.919	2.14036	2.79352	23.919	0.993804	1.0108	23.919	0.00547706	0.0291539	23.919	0.990748	0.981478
25.913	2.04566	2.79369	25.913	0.949836	1.01086	25.913	0.00543308	0.0288351	25.913	0.982793	0.970744
27.906	2.2431	2.81189	27.906	1.04151	1.01744	27.906	0.00541587	0.0291597	27.906	0.97968	0.981671
29.899	2.19199	2.7974	29.899	1.01778	1.0122	29.899	0.00555641	0.0292294	29.899	1.0051	0.98402
31.893	2.13613	2.83276	31.893	0.991842	1.02499	31.893	0.00553059	0.0289594	31.893	1.00043	0.974928
33.886	2.16911	2.80934	33.886	1.00716	1.01652	33.886	0.00552342	0.029315	33.886	0.999135	0.986901
35.879	2.24513	2.83472	35.879	1.04245	1.0257	35.879	0.00545889	0.0291611	35.879	0.987462	0.981719
37.873	2.18592	2.78705	37.873	1.01496	1.00846	37.873	0.0053738	0.0291377	37.873	0.972071	0.98093
39.866	2.1113	2.80975	39.866	0.980313	1.01667	39.866	0.00568069	0.0290033	39.866	1.02758	0.976408
41.859	2.16911	2.80955	41.859	1.00716	1.0166	41.859	0.00537524	0.0290406	41.859	0.97233	0.977664
43.852	2.17283	2.80498	43.852	1.00888	1.01494	43.852	0.00558126	0.0290841	43.852	1.0096	0.979128
45.846	2.07741	2.78529	45.846	0.964575	1.00782	45.846	0.00558843	0.0292844	45.846	1.01089	0.985871
47.839	2.04558	2.83153	47.839	0.949797	1.02455	47.839	0.00554254	0.0293652	47.839	1.00259	0.98859
49.832	2.18966	2.81913	49.832	1.0167	1.02006	49.832	0.00548327	0.0294336	49.832	0.991872	0.990892
51.826	2.18656	2.76687	51.826	1.01526	1.00115	51.826	0.00559273	0.0295277	51.826	1.01167	0.994062
53.819	2.20982	2.77092	53.819	1.02606	1.00262	53.819	0.00552677	0.029434	53.819	0.999741	0.990908
55.812	2.12658	2.8232	55.812	0.987405	1.02154	55.812	0.00543977	0.0296826	55.812	0.984003	0.999276
57.806	2.18085	2.80848	57.806	1.01261	1.01621	57.806	0.00552916	0.029869	57.806	1.00017	1.00555
59.799	2.12801	2.81113	59.799	0.988071	1.01717	59.799	0.00533891	0.0298972	59.799	0.965759	1.0065
61.792	2.06293	2.85192	61.792	0.957854	1.03193	61.792	0.00549331	0.0298676	61.792	0.993688	1.0055
63.786	2.69606	2.85237	63.786	1.25183	1.03209	63.786	0.00742686	0.0299761	63.786	1.34345	1.00916
65.779	2.69799	2.8192	65.779	1.25272	1.02009	65.779	0.00764293	0.0299407	65.779	1.38253	1.00797
67.772	2.67722	2.85496	67.772	1.24308	1.03303	67.772	0.00727868	0.0296879	67.772	1.31665	0.999453
69.765	2.62312	2.84395	69.765	1.21796	1.02904	69.765	0.00689771	0.0298944	69.765	1.24773	1.0064
71.759	2.45831	2.79955	71.759	1.14144	1.01298	71.759	0.00658317	0.029337	71.759	1.19083	0.987641
73.752	2.39241	2.85611	73.752	1.11084	1.03344	73.752	0.00603011	0.029674	73.752	1.09079	0.998986
75.745	2.23606	2.83517	75.745	1.03824	1.02587	75.745	0.00609321	0.0295392	75.745	1.1022	0.994448
77.739	2.36334	2.84843	77.739	1.09734	1.03066	77.739	0.00607983	0.029925	77.739	1.09978	1.00743
79.732	2.41109	2.83875	79.732	1.11951	1.02716	79.732	0.0062892	0.0298322	79.732	1.13766	1.00431
81.725	2.30456	2.83309	81.725	1.07004	1.02511	81.725	0.00623566	0.0298781	81.725	1.12797	1.00586
83.719	2.2742	2.85837	83.719	1.05595	1.03426	83.719	0.00613862	0.0304125	83.719	1.11042	1.02385
85.712	2.366	2.83633	85.712	1.09857	1.02629	85.712	0.00604446	0.03051	85.712	1.09339	1.02713
87.705	2.36461	2.88622	87.705	1.09793	1.04434	87.705	0.00609369	0.0307495	87.705	1.10229	1.03519
89.698	2.20638	2.93356	89.698	1.02446	1.06147	89.698	0.00608987	0.0312032	89.698	1.1016	1.05047
91.692	2.29863	2.90254	91.692	1.06729	1.05024	91.692	0.00603394	0.0311845	91.692	1.09148	1.04984
93.685	2.29103	2.91836	93.685	1.06377	1.05597	93.685	0.00606405	0.0311577	93.685	1.09693	1.04894
95.678	2.32964	2.90653	95.678	1.08169	1.05169	95.678	0.00609034	0.0312347	95.678	1.10169	1.05153
97.672	2.27903	2.91886	97.672	1.05819	1.05615	97.672	0.00620841	0.0313121	97.672	1.12304	1.05413
99.665	2.3298	2.89883	99.665	1.08176	1.0489	99.665	0.00618881	0.0317141	99.665	1.1195	1.06767
101.658	2.24121	2.94167	101.658	1.04063	1.0644	101.658	0.00620172	0.0314446	101.658	1.12183	1.05859
103.652	2.27806	2.92853	103.652	1.05774	1.05965	103.652	0.00616826	0.0314278	103.652	1.11578	1.05803
105.645	2.26042	2.92436	105.645	1.04955	1.05814	105.645	0.00627055	0.0319173	105.645	1.13428	1.07451
107.638	2.29718	2.9588	107.638	1.06662	1.0706	107.638	0.00611233	0.0318179	107.638	1.10566	1.07116
109.632	2.20874	2.96608	109.632	1.02555	1.07323	109.632	0.00612524	0.0324293	109.632	1.108	1.09174
111.625	2.38108	2.99416	111.625	1.10558	1.0834	111.625	0.00606453	0.0320359	111.625	1.09702	1.0785
113.618	2.21711	2.95442	113.618	1.02944	1.06901	113.618	0.00601052	0.0321338	113.618	1.08725	1.0818
115.611	2.28968	2.95438	115.611	1.06314	1.069	115.611	0.0061262	0.0332753	115.611	1.10817	1.12023
117.605	2.24148	3.04913	117.605	1.04076	1.10328	117.605	0.00596845	0.0353451	117.605	1.07964	1.18991
119.598	2.20247	3.16504	119.598	1.02264	1.14523	119.598	0.00594073	0.0381071	119.598	1.07462	1.28289
121.591	2.17263	3.23653	121.591	1.00879	1.17109	121.591	0.00568881	0.0410918	121.591	1.02905	1.38337
123.585	2.23692	3.29278	123.585	1.03864	1.19145	123.585	0.0056195	0.0435225	123.585	1.01652	1.4652
125.578	2.1303	3.32373	125.578	0.989135	1.20265	125.578	0.00575	0.0453121	125.578	1.04012	1.52545
127.571	2.17313	3.38092	127.571	1.00902	1.22334	127.571	0.00575574	0.0463284	127.571	1.04116	1.55966
129.565	2.16715	3.41354	129.565	1.00624	1.23514	129.565	0.00578967	0.0474857	129.565	1.0473	1.59862
131.558	2.17291	3.40627	131.558	1.00892	1.23251	131.558	0.00584799	0.0482763	131.558	1.05785	1.62524
133.551	2.27562	3.46929	133.551	1.05661	1.25531	133.551	0.00582505	0.0488475	133.551	1.0537	1.64447
135.544	2.28687	3.45137	135.544	1.06183	1.24883	135.544	0.005674	0.0492328	135.544	1.02637	1.65744
137.538	2.21017	3.42456	137.538	1.02622	1.23913	137.538	0.00586663	0.0495402	137.538	1.06122	1.66779
139.531	2.22293	3.47249	139.531	1.03214	1.25647	139.531	0.00572514	0.0500502	139.531	1.03562	1.68496
141.524	2.26585	3.44005	141.524	1.05207	1.24474	141.524	0.00584321	0.0505956	141.524	1.05698	1.70332
143.518	2.12378	3.47115	143.518	0.986106	1.25599	143.518	0.00588576	0.0507242	143.518	1.06468	1.70765
145.511	2.22787	3.48609	145.511	1.03444	1.26139	145.511	0.00570602	0.0509087	145.511	1.03217	1.71386
147.504	2.29371	3.4459	147.504	1.06501	1.24685	147.504	0.00580736	0.0507161	147.504	1.0505	1.70738
149.498	2.24283	3.48075	149.498	1.04138	1.25946	149.498	0.00578394	0.0511487	149.498	1.04626	1.72194
151.491	2.21337	3.47639	151.491	1.0277	1.25788	151.491	0.00585516	0.051185	151.491	1.05914	1.72316
153.484	2.26983	3.47169	153.484	1.05392	1.25618	153.484	0.00576912	0.0511482	153.484	1.04358	1.72192
155.477	2.20675	3.48442	155.477	1.02463	1.26079	155.477	0.00576243	0.051457	155.477	1.04237	1.73232
157.471	2.28022	3.49502	157.471	1.05874	1.26462	157.471	0.00584608	0.0511558	157.471	1.0575	1.72218
159.464	2.24606	3.51738	159.464	1.04289	1.27271	159.464	0.00584273	0.0511353	159.464	1.0569	1.72149
161.457	2.32823	3.50564	161.457	1.08104	1.26847	161.457	0.005826	0.051566	161.457	1.05387	1.73599
163.451	2.22957	3.50114	163.451	1.03523	1.26684	163.451	0.00577868	0.0514503	163.451	1.04531	1.73209
165.444	2.1954	3.50694	165.444	1.01936	1.26894	165.444	0.00579493	0.0517658	165.444	1.04825	1.74271
167.437	2.34513	3.48165	167.437	1.08888	1.25979	167.437	0.00581262	0.0514278	167.437	1.05145	1.73134
169.431	2.17193	3.50995	169.431	1.00846	1.27003	169.431	0.0057065	0.0515712	169.431	1.03225	1.73616
171.424	2.32472	3.48864	171.424	1.0794	1.26232	171.424	0.00583748	0.0516984	171.424	1.05594	1.74045
173.417	2.26086	3.52284	173.417	1.04976	1.27469	173.417	0.00578394	0.0520158	173.417	1.04626	1.75113
175.411	2.27073	3.48965	175.411	1.05434	1.26268	175.411	0.00573805	0.0519101	175.411	1.03796	1.74757
177.404	2.25121	3.48833	177.404	1.04528	1.2622	177.404	0.0057586	0.0516941	177.404	1.04168	1.7403
179.397	2.2279	3.52342	179.397	1.03445	1.2749	179.397	0.00581644	0.0519536	179.397	1.05214	1.74904
181.39	2.19723	3.4958	181.39	1.02021	1.26491	181.39	0.00579111	0.0521821	181.39	1.04756	1.75673
183.384	2.20656	3.49203	183.384	1.02454	1.26354	183.384	0.00588289	0.0520163	183.384	1.06416	1.75115
185.377	2.26729	3.47191	185.377	1.05274	1.25626	185.377	0.00583461	0.0522194	185.377	1.05543	1.75799
187.37	2.15576	3.49996	187.37	1.00096	1.26641	187.37	0.00577294	0.0521095	187.37	1.04427	1.75428
189.364	2.19897	3.48073	189.364	1.02102	1.25945	189.364	0.00580736	0.0520779	189.364	1.0505	1.75322
191.357	2.1674	3.52591	191.357	1.00636	1.2758	191.357	0.00591778	0.0523585	191.357	1.07047	1.76267
193.35	2.27502	3.52289	193.35	1.05633	1.27471	193.35	0.00572849	0.0522261	193.35	1.03623	1.75821
195.344	2.19114	3.49944	195.344	1.01738	1.26623	195.344	0.00578967	0.0520588	195.344	1.0473	1.75258
197.337	2.12298	3.49183	197.337	0.985737	1.26347	197.337	0.0058762	0.0522682	197.337	1.06295	1.75963
199.33	2.23843	3.52321	199.33	1.03934	1.27483	199.33	0.00579446	0.0521028	199.33	1.04816	1.75406
201.323	2.24134	3.48302	201.323	1.04069	1.26028	201.323	0.00583556	0.0520851	201.323	1.0556	1.75346
203.317	2.21681	3.51347	203.317	1.0293	1.2713	203.317	0.0057696	0.0521262	203.317	1.04367	1.75485
205.31	2.17433	3.50224	205.31	1.00958	1.26724	205.31	0.00569551	0.0519895	205.31	1.03026	1.75025
207.303	2.14728	3.47138	207.303	0.99702	1.25607	207.303	0.00581071	0.0522567	207.303	1.0511	1.75924
209.297	2.14125	3.501	209.297	0.994219	1.26679	209.297	0.00580115	0.0521262	209.297	1.04937	1.75485
211.29	2.28785	3.51012	211.29	1.06229	1.27009	211.29	0.00587476	0.0523289	211.29	1.06269	1.76167
213.283	2.56299	3.35621	213.283	1.19004	1.2144	213.283	0.00641539	0.0492973	213.283	1.16048	1.65961
215.277	2.75253	3.42512	215.277	1.27804	1.23933	215.277	0.00719551	0.0503432	215.277	1.3016	1.69482
217.27	2.83873	3.44443	217.27	1.31807	1.24632	217.27	0.00770172	0.0501061	217.27	1.39317	1.68684
219.263	2.97876	3.43822	219.263	1.38309	1.24407	219.263	0.00827581	0.0499641	219.263	1.49702	1.68206
221.257	3.12399	3.46243	221.257	1.45052	1.25283	221.257	0.00860468	0.0500067	221.257	1.55651	1.68349
223.25	3.03685	3.44924	223.25	1.41006	1.24806	223.25	0.00891778	0.0488499	223.25	1.61314	1.64455
225.243	3.17765	3.41641	225.243	1.47544	1.23618	225.243	0.00916635	0.0481176	225.243	1.65811	1.6199
227.236	3.09555	3.37118	227.236	1.43731	1.21981	227.236	0.00909608	0.0474235	227.236	1.6454	1.59653
229.23	3.10809	3.36928	229.23	1.44314	1.21913	229.23	0.00930688	0.0462906	229.23	1.68353	1.55839
231.223	3.0746	3.32659	231.223	1.42759	1.20368	231.223	0.00941826	0.0451659	231.223	1.70367	1.52053
233.216	3.08372	3.29623	233.216	1.43182	1.19269	233.216	0.00951052	0.0441085	233.216	1.72036	1.48493
235.21	3.15637	3.24999	235.21	1.46556	1.17596	235.21	0.00912476	0.0428671	235.21	1.65058	1.44314
237.203	3.1577	3.27252	237.203	1.46617	1.18411	237.203	0.00920937	0.0422433	237.203	1.66589	1.42214
239.196	3.07276	3.22949	239.196	1.42673	1.16854	239.196	0.0093805	0.0411367	239.196	1.69684	1.38488
241.19	3.11069	3.23433	241.19	1.44435	1.1703	241.19	0.0094087	0.0402304	241.19	1.70195	1.35437
			0	0	0				0	0	0
			0	0	0				0	0	0
			0	0	0				0	0	0
			0	0	0				0	0	0
			0	0	0				0	0	0
			0	0	0				0	0	0
			0	0	0				0	0	0
			0	0	0				0	0	0
			0	0	0				0	0	0
			0	0	0				0	0	0
			0	0	0				0	0	0
			0	0	0				0	0	0
			0	0	0				0	0	0
			0	0	0				0	0	0
			0	0	0				0	0	0
			0	0	0				0	0	0
			0	0	0				0	0	0
			0	0	0				0	0	0
			0	0	0				0	0	0
			0	0	0				0	0	0
			0	0	0				0	0	0
			0	0	0				0	0	0
			0	0	0				0	0	0
			0	0	0				0	0	0
			0	0	0				0	0	0
			0	0	0				0	0	0
			0	0	0				0	0	0
			0	0	0				0	0	0
			0	0	0				0	0	0
			0	0	0				0	0	0
			0	0	0				0	0	0
			0	0	0				0	0	0
