# Supplementary material for: TRPM7 residue S1269 mediates cAMP dependence of Ca2+ influx
Source: PLoS One. 2019 Jan 7;14(1):e0209563. doi: 10.1371/journal.pone.0209563 (PMC6322742; doi:10.1371/journal.pone.0209563)
Supplement: S1 File — Individual data and traces of Ca2+ and cAMP measurements in single cells as mentioned in Fig 1E. Despite poor signal-to-noise and cell-to-cell variability, the responses in 23 cells clearly demonstrate tight temporal correlation of TRPM7 inhibition and cAMP increase. (ZIP) [file pone.0209563.s001.zip › Duo meting Ca2+ en cAMP/exp-3-4.xlsx]

## Sheet: Mean ROI
Time [s]	ROI1 HyD 4 [ns]	ROI1 HyD 2 [ns]				Time [s]	ROI1 HyD 4 [kCnts]	ROI1 HyD 2 [kCnts]
0	2.14725	2.74507	0	1	1	0	0.00329051	0.0169062	0	1	1
1.993	2.19723	2.79745	1.993	1.02327	1.01908	1.993	0.00325213	0.0167968	1.993	0.988338	0.993527
3.986	2.26729	2.76206	3.986	1.0559	1.00619	3.986	0.00326663	0.0167715	3.986	0.992744	0.99203
5.98	2.1675	2.77072	5.98	1.00943	1.00934	5.98	0.00329363	0.0169005	5.98	1.00095	0.999664
7.973	2.1178	2.73812	7.973	0.98628	0.997469	7.973	0.00328908	0.0169093	7.973	0.999568	1.00018
9.966	2.14784	2.77287	9.966	1.00027	1.01013	9.966	0.00330301	0.0169758	9.966	1.0038	1.00412
11.96	2.10712	2.75037	11.96	0.981307	1.00193	11.96	0.00333485	0.0169031	11.96	1.01348	0.999815
13.953	2.15515	2.80248	13.953	1.00368	1.02091	13.953	0.0033448	0.0167521	13.953	1.0165	0.990887
15.946	2.19483	2.75034	15.946	1.02216	1.00192	15.946	0.00344883	0.0168849	15.946	1.04812	0.998739
17.94	2.20017	2.78715	17.94	1.02464	1.01533	17.94	0.00327516	0.0167314	17.94	0.995335	0.98966
19.933	2.23628	2.797	19.933	1.04146	1.01892	19.933	0.00326094	0.0167015	19.933	0.991016	0.987894
21.926	2.17789	2.75552	21.926	1.01427	1.00381	21.926	0.00336868	0.0167575	21.926	1.02376	0.991207
23.919	2.15153	2.77039	23.919	1.00199	1.00922	23.919	0.00327231	0.0167334	23.919	0.994471	0.989777
25.913	2.06944	2.77479	25.913	0.963763	1.01083	25.913	0.00325952	0.016508	25.913	0.990584	0.976444
27.906	2.21221	2.7877	27.906	1.03025	1.01553	27.906	0.00323565	0.0166899	27.906	0.983328	0.987205
29.899	2.18069	2.78342	29.899	1.01557	1.01397	29.899	0.00333457	0.0167862	29.899	1.01339	0.992905
31.893	2.18291	2.80745	31.893	1.0166	1.02272	31.893	0.00330927	0.0166239	31.893	1.0057	0.983304
33.886	2.15915	2.78858	33.886	1.00554	1.01585	33.886	0.00330045	0.0168073	33.886	1.00302	0.994149
35.879	2.20096	2.8207	35.879	1.02501	1.02755	35.879	0.0032797	0.0167374	35.879	0.996717	0.990013
37.873	2.13471	2.76432	37.873	0.994157	1.00701	37.873	0.00323536	0.016714	37.873	0.983241	0.988634
39.866	2.09524	2.79206	39.866	0.975778	1.01712	39.866	0.00339142	0.0166612	39.866	1.03067	0.985507
41.859	2.20195	2.79273	41.859	1.02547	1.01736	41.859	0.00321859	0.0166538	41.859	0.978144	0.98507
43.852	2.15111	2.77602	43.852	1.0018	1.01127	43.852	0.00335873	0.0167359	43.852	1.02073	0.989929
45.846	2.08636	2.75573	45.846	0.971641	1.00388	45.846	0.00336612	0.0168511	45.846	1.02298	0.996738
47.839	2.05001	2.80428	47.839	0.954714	1.02157	47.839	0.00331268	0.0168712	47.839	1.00674	0.997932
49.832	2.21219	2.79143	49.832	1.03024	1.01689	49.832	0.00328681	0.0169005	49.832	0.998877	0.999664
51.826	2.20057	2.75526	51.826	1.02483	1.00371	51.826	0.00336072	0.0169702	51.826	1.02134	1.00378
53.819	2.24844	2.75148	53.819	1.04712	1.00234	53.819	0.00330984	0.0169389	53.819	1.00587	1.00193
55.812	2.15682	2.79975	55.812	1.00446	1.01992	55.812	0.00325952	0.017108	55.812	0.990584	1.01194
57.806	2.19835	2.79366	57.806	1.0238	1.0177	57.806	0.00332462	0.0172146	57.806	1.01037	1.01824
59.799	2.13122	2.79367	59.799	0.99253	1.0177	59.799	0.00318221	0.0172149	59.799	0.967087	1.01826
61.792	2.0707	2.82465	61.792	0.964345	1.02899	61.792	0.00325867	0.017168	61.792	0.990325	1.01549
63.786	2.6874	2.8249	63.786	1.25155	1.02908	63.786	0.00443377	0.0172663	63.786	1.34744	1.0213
65.779	2.66305	2.7857	65.779	1.24021	1.0148	65.779	0.00454633	0.0172644	65.779	1.38165	1.02119
67.772	2.67154	2.82295	67.772	1.24416	1.02837	67.772	0.00433343	0.0170409	67.772	1.31695	1.00797
69.765	2.62634	2.82625	69.765	1.22311	1.02957	69.765	0.00411256	0.0171629	69.765	1.24983	1.01518
71.759	2.44896	2.77876	71.759	1.14051	1.01227	71.759	0.00394002	0.0169153	71.759	1.19739	1.00054
73.752	2.40282	2.83046	73.752	1.11902	1.03111	73.752	0.00362763	0.0170648	73.752	1.10245	1.00938
75.745	2.26057	2.80414	75.745	1.05277	1.02152	75.745	0.00366686	0.0170352	75.745	1.11437	1.00763
77.739	2.36764	2.8273	77.739	1.10263	1.02996	77.739	0.00365065	0.0172595	77.739	1.10945	1.0209
79.732	2.41646	2.81754	79.732	1.12537	1.0264	79.732	0.00374758	0.0171578	79.732	1.13891	1.01488
81.725	2.27741	2.80544	81.725	1.06062	1.02199	81.725	0.0037382	0.0172311	81.725	1.13606	1.01922
83.719	2.28555	2.83907	83.719	1.0644	1.03424	83.719	0.00367794	0.0175193	83.719	1.11774	1.03627
85.712	2.37108	2.81709	85.712	1.10424	1.02624	85.712	0.00362052	0.017575	85.712	1.10029	1.03956
87.705	2.34858	2.87284	87.705	1.09376	1.04654	87.705	0.0036336	0.0176151	87.705	1.10427	1.04193
89.698	2.21497	2.91362	89.698	1.03153	1.0614	89.698	0.00364269	0.0178164	89.698	1.10703	1.05384
91.692	2.32512	2.88236	91.692	1.08283	1.05001	91.692	0.00359352	0.0178016	91.692	1.09209	1.05296
93.685	2.28904	2.89866	93.685	1.06603	1.05595	93.685	0.00360887	0.0177558	93.685	1.09675	1.05026
95.678	2.34522	2.87386	95.678	1.0922	1.04692	95.678	0.00363701	0.0178056	95.678	1.1053	1.0532
97.672	2.2975	2.89571	97.672	1.06997	1.05488	97.672	0.00367482	0.0179241	97.672	1.11679	1.06021
99.665	2.3356	2.87533	99.665	1.08772	1.04745	99.665	0.00365463	0.0180762	99.665	1.11066	1.0692
101.658	2.22688	2.92131	101.658	1.03708	1.0642	101.658	0.0036896	0.0178235	101.658	1.12129	1.05426
103.652	2.3186	2.89692	103.652	1.0798	1.05532	103.652	0.00366856	0.0178312	103.652	1.11489	1.05471
105.645	2.2785	2.91208	105.645	1.06112	1.06084	105.645	0.00369045	0.0180591	105.645	1.12154	1.0682
107.638	2.31115	2.94434	107.638	1.07633	1.07259	107.638	0.00359864	0.0180006	107.638	1.09364	1.06473
109.632	2.22497	2.94948	109.632	1.03619	1.07446	109.632	0.00361654	0.0183252	109.632	1.09908	1.08393
111.625	2.38504	2.97391	111.625	1.11074	1.08336	111.625	0.00356936	0.0180756	111.625	1.08474	1.06917
113.618	2.19865	2.93294	113.618	1.02393	1.06844	113.618	0.00353667	0.018104	113.618	1.07481	1.07085
115.611	2.2686	2.9273	115.611	1.05651	1.06638	115.611	0.00360205	0.0186919	115.611	1.09468	1.10562
117.605	2.22788	3.03773	117.605	1.03755	1.10661	117.605	0.00351478	0.0198729	117.605	1.06816	1.17548
119.598	2.16883	3.13601	119.598	1.01005	1.14242	119.598	0.0035054	0.0214736	119.598	1.06531	1.27016
121.591	2.18905	3.21707	121.591	1.01946	1.17195	121.591	0.00337493	0.0230699	121.591	1.02566	1.36458
123.585	2.31409	3.25299	123.585	1.0777	1.18503	123.585	0.00333769	0.0244355	123.585	1.01434	1.44536
125.578	2.18601	3.29515	125.578	1.01805	1.20039	125.578	0.00340677	0.0254648	125.578	1.03533	1.50624
127.571	2.16638	3.35822	127.571	1.00891	1.22337	127.571	0.00339284	0.0260279	127.571	1.0311	1.53955
129.565	2.16779	3.38965	129.565	1.00957	1.23481	129.565	0.00340904	0.0267044	129.565	1.03602	1.57956
131.558	2.19436	3.40086	131.558	1.02194	1.2389	131.558	0.0034676	0.0270947	131.558	1.05382	1.60265
133.551	2.27891	3.4458	133.551	1.06131	1.25527	133.551	0.00343348	0.0273886	133.551	1.04345	1.62003
135.544	2.27653	3.43809	135.544	1.06021	1.25246	135.544	0.00338061	0.0276538	135.544	1.02738	1.63572
137.538	2.19396	3.4071	137.538	1.02175	1.24117	137.538	0.00344912	0.0278539	137.538	1.0482	1.64756
139.531	2.1964	3.45483	139.531	1.02289	1.25856	139.531	0.00339198	0.0281038	139.531	1.03084	1.66233
141.524	2.26144	3.42912	141.524	1.05318	1.24919	141.524	0.00343348	0.0283997	141.524	1.04345	1.67984
143.518	2.13185	3.45366	143.518	0.992825	1.25813	143.518	0.00349375	0.0285014	143.518	1.06177	1.68586
145.511	2.22029	3.47324	145.511	1.03401	1.26526	145.511	0.00335389	0.0285017	145.511	1.01926	1.68587
147.504	2.29637	3.43404	147.504	1.06944	1.25098	147.504	0.00341586	0.0284898	147.504	1.0381	1.68517
149.498	2.23224	3.45685	149.498	1.03958	1.25929	149.498	0.00341785	0.028703	149.498	1.0387	1.69778
151.491	2.24711	3.47634	151.491	1.0465	1.26639	151.491	0.00346845	0.0287177	151.491	1.05408	1.69865
153.484	2.27381	3.45244	153.484	1.05894	1.25769	153.484	0.00339113	0.0287015	153.484	1.03058	1.69769
155.477	2.21107	3.48092	155.477	1.02972	1.26806	155.477	0.00340563	0.0288172	155.477	1.03499	1.70454
157.471	2.29187	3.48559	157.471	1.06735	1.26976	157.471	0.00344287	0.02867	157.471	1.0463	1.69583
159.464	2.25227	3.49564	159.464	1.04891	1.27342	159.464	0.00343434	0.0287086	159.464	1.04371	1.69811
161.457	2.32704	3.49779	161.457	1.08373	1.27421	161.457	0.0034386	0.0289346	161.457	1.04501	1.71148
163.451	2.24184	3.49007	163.451	1.04405	1.27139	163.451	0.0034062	0.0288746	163.451	1.03516	1.70793
165.444	2.20064	3.49785	165.444	1.02486	1.27423	165.444	0.00343832	0.0290443	165.444	1.04492	1.71797
167.437	2.33686	3.46743	167.437	1.0883	1.26315	167.437	0.00341501	0.0287607	167.437	1.03784	1.70119
169.431	2.18315	3.48195	169.431	1.01672	1.26844	169.431	0.00336669	0.0287681	169.431	1.02315	1.70163
171.424	2.33335	3.4774	171.424	1.08667	1.26678	171.424	0.00342553	0.0289338	171.424	1.04103	1.71143
173.417	2.26608	3.51202	173.417	1.05534	1.27939	173.417	0.00339625	0.0290992	173.417	1.03214	1.72122
175.411	2.30078	3.4744	175.411	1.0715	1.26569	175.411	0.00335702	0.0288928	175.411	1.02021	1.70901
177.404	2.26336	3.46877	177.404	1.05407	1.26364	177.404	0.00338886	0.028869	177.404	1.02989	1.7076
179.397	2.22228	3.50184	179.397	1.03494	1.27568	179.397	0.00344031	0.0289608	179.397	1.04553	1.71303
181.39	2.24313	3.46751	181.39	1.04465	1.26318	181.39	0.00338999	0.0290242	181.39	1.03023	1.71678
183.384	2.22011	3.49505	183.384	1.03393	1.27321	183.384	0.00347129	0.0289847	183.384	1.05494	1.71444
185.377	2.25496	3.46202	185.377	1.05016	1.26118	185.377	0.00340847	0.0290472	185.377	1.03585	1.71814
187.37	2.15642	3.49611	187.37	1.00427	1.2736	187.37	0.00338886	0.0289829	187.37	1.02989	1.71434
189.364	2.22261	3.48369	189.364	1.03509	1.26907	189.364	0.00341273	0.0289949	189.364	1.03715	1.71504
191.357	2.1698	3.50029	191.357	1.0105	1.27512	191.357	0.00346191	0.029137	191.357	1.05209	1.72345
193.35	2.28874	3.50246	193.35	1.06589	1.27591	193.35	0.00336697	0.0291717	193.35	1.02324	1.7255
195.344	2.21835	3.47762	195.344	1.03311	1.26686	195.344	0.00339341	0.0290287	195.344	1.03127	1.71705
197.337	2.1377	3.47725	197.337	0.99555	1.26673	197.337	0.00344287	0.0292035	197.337	1.0463	1.72739
199.33	2.2789	3.51732	199.33	1.06131	1.28132	199.33	0.00335247	0.0290665	199.33	1.01883	1.71928
201.323	2.24787	3.46531	201.323	1.04686	1.26238	201.323	0.00343434	0.0290654	201.323	1.04371	1.71921
203.317	2.26992	3.50092	203.317	1.05713	1.27535	203.317	0.00338005	0.0291967	203.317	1.02721	1.72698
205.31	2.14595	3.50169	205.31	0.999392	1.27563	205.31	0.00334366	0.0290497	205.31	1.01615	1.71829
207.303	2.1712	3.45445	207.303	1.01115	1.25842	207.303	0.00340193	0.0291811	207.303	1.03386	1.72606
209.297	2.13516	3.49056	209.297	0.994366	1.27157	209.297	0.0033917	0.0290748	209.297	1.03075	1.71977
211.29	2.24982	3.49066	211.29	1.04777	1.27161	211.29	0.00341785	0.0291754	211.29	1.0387	1.72572
213.283	2.5488	3.35282	213.283	1.187	1.2214	213.283	0.00381495	0.0277464	213.283	1.15938	1.6412
215.277	2.72274	3.41756	215.277	1.26801	1.24498	215.277	0.00427601	0.0281342	215.277	1.2995	1.66413
217.27	2.82182	3.42796	217.27	1.31415	1.24877	217.27	0.00450426	0.0279457	217.27	1.36887	1.65299
219.263	2.92875	3.42345	219.263	1.36395	1.24713	219.263	0.00488772	0.0279395	219.263	1.4854	1.65262
221.257	3.11623	3.44842	221.257	1.45126	1.25622	221.257	0.00506595	0.0279864	221.257	1.53956	1.65539
223.25	3.05478	3.43026	223.25	1.42265	1.24961	223.25	0.00525554	0.0274372	223.25	1.59718	1.62291
225.243	3.10271	3.40852	225.243	1.44497	1.24169	225.243	0.0054079	0.0269272	225.243	1.64349	1.59274
227.236	3.07338	3.3713	227.236	1.43131	1.22813	227.236	0.00535389	0.0265318	227.236	1.62707	1.56936
229.23	3.06012	3.35589	229.23	1.42513	1.22251	229.23	0.0054639	0.0260304	229.23	1.6605	1.5397
231.223	3.06073	3.31647	231.223	1.42542	1.20816	231.223	0.00554832	0.0254065	231.223	1.68616	1.50279
233.216	3.06714	3.27558	233.216	1.4284	1.19326	233.216	0.00559466	0.0249122	233.216	1.70024	1.47355
235.21	3.14145	3.25213	235.21	1.46301	1.18472	235.21	0.00538829	0.0241882	235.21	1.63753	1.43073
237.203	3.149	3.26776	237.203	1.46653	1.19041	237.203	0.0054423	0.024019	237.203	1.65394	1.42072
239.196	3.04704	3.21393	239.196	1.41904	1.1708	239.196	0.00554662	0.023299	239.196	1.68564	1.37814
241.19	3.08675	3.20982	241.19	1.43753	1.1693	241.19	0.00555287	0.0228761	241.19	1.68754	1.35312
			0	0	0				0	0	0
			0	0	0				0	0	0
			0	0	0				0	0	0
			0	0	0				0	0	0
			0	0	0				0	0	0
			0	0	0				0	0	0
			0	0	0				0	0	0
			0	0	0				0	0	0
			0	0	0				0	0	0
			0	0	0				0	0	0
			0	0	0				0	0	0
			0	0	0				0	0	0
			0	0	0				0	0	0
			0	0	0				0	0	0
			0	0	0				0	0	0
			0	0	0				0	0	0
			0	0	0				0	0	0
			0	0	0				0	0	0
			0	0	0				0	0	0
			0	0	0				0	0	0
			0	0	0				0	0	0
			0	0	0				0	0	0
			0	0	0				0	0	0
			0	0	0				0	0	0
			0	0	0				0	0	0
			0	0	0				0	0	0
			0	0	0				0	0	0
			0	0	0				0	0	0
			0	0	0				0	0	0
			0	0	0				0	0	0
			0	0	0				0	0	0
			0	0	0				0	0	0
