# Supplementary material for: TRPM7 residue S1269 mediates cAMP dependence of Ca2+ influx
Source: PLoS One. 2019 Jan 7;14(1):e0209563. doi: 10.1371/journal.pone.0209563 (PMC6322742; doi:10.1371/journal.pone.0209563)
Supplement: S1 File — Individual data and traces of Ca2+ and cAMP measurements in single cells as mentioned in Fig 1E. Despite poor signal-to-noise and cell-to-cell variability, the responses in 23 cells clearly demonstrate tight temporal correlation of TRPM7 inhibition and cAMP increase. (ZIP) [file pone.0209563.s001.zip › Duo meting Ca2+ en cAMP/exp-3a-1.xlsx]

## Sheet: Mean ROI
Time [s]	ROI1 HyD 4 [ns]	ROI1 HyD 2 [ns]				Time [s]	ROI1 HyD 4 [kCnts]	ROI1 HyD 2 [kCnts]
0	1.83066	1.52666	0	1	1	0	0.0020252	0.000364155	0	1	1
1.996	1.77699	1.69354	1.996	0.970682	1.10931	1.996	0.00204112	0.00034918	1.996	1.00786	0.958877
3.993	1.70667	1.48749	3.993	0.932273	0.974343	3.993	0.0020038	0.000345377	3.993	0.989437	0.948433
5.99	1.81074	1.33002	5.99	0.989119	0.871193	5.99	0.0019817	0.000338959	5.99	0.978521	0.930809
7.986	1.75879	1.76245	7.986	0.960741	1.15445	7.986	0.00193178	0.000319943	7.986	0.953873	0.87859
9.983	1.7643	1.70654	9.983	0.963751	1.11783	9.983	0.00196339	0.000332779	9.983	0.969484	0.913838
11.979	1.721	1.493	11.979	0.940099	0.977951	11.979	0.00194034	0.000322082	11.979	0.958099	0.884465
13.976	1.79658	1.77738	13.976	0.981385	1.16422	13.976	0.00200238	0.000330639	13.976	0.988732	0.907963
15.973	1.79746	1.48101	15.973	0.981863	0.970096	15.973	0.00194699	0.000359876	15.973	0.961385	0.988251
17.969	1.74966	1.6082	17.969	0.955755	1.05341	17.969	0.0019893	0.00031305	17.969	0.982277	0.859661
19.966	1.66116	1.6435	19.966	0.907411	1.07653	19.966	0.00198075	0.000316853	19.966	0.978052	0.870104
21.963	1.79366	1.6787	21.963	0.97979	1.09959	21.963	0.00195555	0.000327074	21.963	0.96561	0.898172
23.959	1.76839	1.65178	23.959	0.965988	1.08196	23.959	0.00197076	0.000343713	23.959	0.973122	0.943864
25.956	1.78113	1.61238	25.956	0.972946	1.05615	25.956	0.00200428	0.000325172	25.956	0.989671	0.89295
27.953	1.75899	1.70049	27.953	0.96085	1.11386	27.953	0.00197647	0.000350844	27.953	0.975939	0.963446
29.949	1.67037	1.69664	29.949	0.912442	1.11134	29.949	0.00200499	0.000349655	29.949	0.990023	0.960183
31.946	1.70595	1.63906	31.946	0.931879	1.07363	31.946	0.00200879	0.000330164	31.946	0.991901	0.906658
33.942	1.70537	1.38382	33.942	0.931559	0.906433	33.942	0.00200927	0.00032232	33.942	0.992136	0.885117
35.939	1.78132	1.62762	35.939	0.973051	1.06613	35.939	0.00206442	0.000343237	35.939	1.01937	0.942559
37.936	1.70866	1.30581	37.936	0.933357	0.85534	37.936	0.00198051	0.000329451	37.936	0.977934	0.9047
39.932	1.74001	1.86974	39.932	0.950483	1.22472	39.932	0.00200737	0.000340385	39.932	0.991197	0.934726
41.929	1.67813	1.64097	41.929	0.916684	1.07488	41.929	0.00192085	0.000332779	41.929	0.948474	0.913838
43.926	1.58621	1.57402	43.926	0.866469	1.03102	43.926	0.00195912	0.000313287	43.926	0.967371	0.860313
45.922	1.72112	1.51136	45.922	0.940165	0.989979	45.922	0.00199121	0.000325172	45.922	0.983216	0.89295
47.919	2.37379	1.34307	47.919	1.29669	0.879743	47.919	0.0026917	0.000336582	47.919	1.32911	0.924282
49.916	2.47491	1.3399	49.916	1.35192	0.87767	49.916	0.00283052	0.000318041	49.916	1.39765	0.873368
51.912	2.40157	1.8959	51.912	1.31186	1.24186	51.912	0.00285382	0.000345852	51.912	1.40915	0.949739
53.909	2.5699	1.84013	53.909	1.40381	1.20533	53.909	0.00287854	0.000386736	53.909	1.42136	1.06201
55.905	2.42445	1.55641	55.905	1.32436	1.01949	55.905	0.0028165	0.000357737	55.905	1.39073	0.982376
57.902	2.31256	1.95158	57.902	1.26324	1.27833	57.902	0.00267245	0.00040599	57.902	1.3196	1.11488
59.899	2.29551	1.86328	59.899	1.25393	1.22049	59.899	0.00270359	0.000403375	59.899	1.33498	1.1077
61.895	2.17851	1.76135	61.895	1.19001	1.15373	61.895	0.002628	0.000374376	61.895	1.29765	1.02807
63.892	2.13281	1.98505	63.892	1.16505	1.30026	63.892	0.00259472	0.000401474	63.892	1.28122	1.10248
65.889	2.27308	2.00627	65.889	1.24167	1.31415	65.889	0.00259068	0.000403851	65.889	1.27923	1.10901
67.885	2.15311	2.00606	67.885	1.17614	1.31402	67.885	0.0025044	0.000410506	67.885	1.23662	1.12728
69.882	2.14585	2.00887	69.882	1.17218	1.31586	69.882	0.0025719	0.000410031	69.882	1.26995	1.12598
71.879	2.07729	1.97287	71.879	1.13473	1.29228	71.879	0.00249869	0.000400523	71.879	1.2338	1.09987
73.875	2.14542	2.07014	73.875	1.17194	1.35599	73.875	0.00249536	0.00041835	73.875	1.23216	1.14883
75.872	2.21956	2.08874	75.872	1.21244	1.36818	75.872	0.00246494	0.000402187	75.872	1.21714	1.10444
77.868	2.11363	1.8126	77.868	1.15458	1.1873	77.868	0.0024666	0.000407179	77.868	1.21796	1.11815
79.865	2.14671	1.898	79.865	1.17264	1.24324	79.865	0.0024136	0.000405039	79.865	1.19178	1.11227
81.862	2.13714	1.98885	81.862	1.16742	1.30275	81.862	0.00237509	0.000401474	81.862	1.17277	1.10248
83.858	2.15646	2.02488	83.858	1.17797	1.32634	83.858	0.00242501	0.000389589	83.858	1.19742	1.06984
85.855	2.09581	1.88773	85.855	1.14484	1.23651	85.855	0.00236154	0.000396957	85.855	1.16608	1.09008
87.852	1.88979	2.07501	87.852	1.0323	1.35918	87.852	0.00238008	0.000415023	87.852	1.17523	1.13969
89.848	1.9962	1.85299	89.848	1.09043	1.21375	89.848	0.00233016	0.000404802	89.848	1.15059	1.11162
91.845	2.04626	1.84143	91.845	1.11777	1.20618	91.845	0.00237271	0.000402425	91.845	1.1716	1.10509
93.842	1.98716	2.04711	93.842	1.08549	1.34091	93.842	0.00237129	0.000409556	93.842	1.17089	1.12467
95.838	1.90379	1.96052	95.838	1.03995	1.28419	95.838	0.00242572	0.000411457	95.838	1.19777	1.1299
97.835	2.02312	2.15679	97.835	1.10513	1.41275	97.835	0.00239529	0.000410982	97.835	1.18275	1.12859
99.831	2.0309	2.26929	99.831	1.10938	1.48644	99.831	0.00238721	0.000425719	99.831	1.17876	1.16906
101.828	1.87821	2.20864	101.828	1.02598	1.44672	101.828	0.00230616	0.000465415	101.828	1.13873	1.27807
103.825	1.90387	2.22938	103.825	1.04	1.4603	103.825	0.00223366	0.000508201	103.825	1.10293	1.39556
105.821	1.91013	2.42805	105.821	1.04341	1.59043	105.821	0.00212622	0.00050725	105.821	1.04988	1.39295
107.818	1.71652	2.28262	107.818	0.93765	1.49517	107.818	0.00212384	0.000539815	107.818	1.04871	1.48238
109.815	1.94069	2.64363	109.815	1.06011	1.73164	109.815	0.00213549	0.000538388	109.815	1.05446	1.47846
111.811	1.86621	2.54057	111.811	1.01942	1.66413	111.811	0.00210126	0.000520799	111.811	1.03756	1.43016
113.808	1.86881	2.61742	113.808	1.02084	1.71447	113.808	0.00215855	0.00053102	113.808	1.06585	1.45822
115.805	2.02871	2.46409	115.805	1.10819	1.61404	115.805	0.00212408	0.000545282	115.805	1.04883	1.49739
117.801	1.89533	2.68689	117.801	1.03533	1.75998	117.801	0.00215046	0.000565248	117.801	1.06185	1.55222
119.798	1.89988	2.62058	119.798	1.03782	1.71655	119.798	0.00216544	0.000564773	119.798	1.06925	1.55091
121.794	1.86272	2.70879	121.794	1.01752	1.77432	121.794	0.00222201	0.000579273	121.794	1.09718	1.59073
123.791	1.9809	2.68444	123.791	1.08207	1.75838	123.791	0.00223746	0.000583076	123.791	1.10481	1.60117
125.788	2.01274	2.60341	125.788	1.09947	1.7053	125.788	0.0022339	0.000575469	125.788	1.10305	1.58029
127.784	1.91182	2.57034	127.784	1.04434	1.68364	127.784	0.00221678	0.000588305	127.784	1.0946	1.61554
129.781	1.95951	2.5996	129.781	1.07039	1.7028	129.781	0.00222581	0.000576658	129.781	1.09906	1.58355
131.778	1.87801	2.66668	131.778	1.02586	1.74674	131.778	0.00224008	0.000585453	131.778	1.1061	1.6077
133.774	1.89448	2.54169	133.774	1.03486	1.66487	133.774	0.00227739	0.000582363	133.774	1.12453	1.59922
135.771	1.91569	2.7379	135.771	1.04645	1.79339	135.771	0.00221227	0.000586641	135.771	1.09237	1.61097
137.768	1.86493	2.69261	137.768	1.01872	1.76372	137.768	0.0022068	0.000595674	137.768	1.08967	1.63577
139.764	1.98943	2.65171	139.764	1.08673	1.73693	139.764	0.00221892	0.000607083	139.764	1.09566	1.6671
141.761	1.98966	2.56927	141.761	1.08685	1.68294	141.761	0.00227835	0.000572379	141.761	1.125	1.5718
143.757	2.08514	2.68445	143.757	1.13901	1.75838	143.757	0.00221274	0.000584977	143.757	1.09261	1.6064
145.754	2.02365	2.6669	145.754	1.10542	1.74689	145.754	0.00224317	0.000584027	145.754	1.10763	1.60379
147.751	1.85143	2.679	147.751	1.01135	1.75481	147.751	0.00218493	0.000568338	147.751	1.07887	1.5607
149.747	1.87458	2.58749	149.747	1.02399	1.69487	149.747	0.00222748	0.000593059	149.747	1.09988	1.62859
151.744	1.8993	2.63067	151.744	1.0375	1.72315	151.744	0.00228405	0.00059092	151.744	1.12782	1.62272
153.741	1.87725	2.64204	153.741	1.02545	1.7306	153.741	0.00224673	0.000592821	153.741	1.10939	1.62794
155.737	2.02261	2.52155	155.737	1.10485	1.65168	155.737	0.00230639	0.000606133	155.737	1.13885	1.66449
157.734	1.97605	2.64477	157.734	1.07942	1.73239	157.734	0.00217209	0.000598051	157.734	1.07254	1.6423
159.731	1.86555	2.49049	159.731	1.01906	1.63133	159.731	0.00223247	0.000584977	159.731	1.10235	1.6064
161.727	1.80394	2.60124	161.727	0.985405	1.70388	161.727	0.00222558	0.000581412	161.727	1.09894	1.59661
163.724	1.96759	2.48345	163.724	1.0748	1.62672	163.724	0.00220537	0.000600428	163.724	1.08897	1.64883
165.72	1.98902	2.63799	165.72	1.08651	1.72795	165.72	0.00221108	0.000599239	165.72	1.09178	1.64556
167.717	2.0784	2.64542	167.717	1.13533	1.73282	167.717	0.00227882	0.00057951	167.717	1.12523	1.59138
169.714	1.96209	2.57173	169.714	1.0718	1.68455	169.714	0.00229451	0.000609223	169.714	1.13298	1.67298
171.71	2.04439	2.55217	171.71	1.11675	1.67174	171.71	0.00223485	0.000615878	171.71	1.10352	1.69125
173.707	1.8324	2.75837	173.707	1.00095	1.8068	173.707	0.00217661	0.000610887	173.707	1.07477	1.67755
175.704	2.03746	2.68489	175.704	1.11297	1.75867	175.704	0.00221108	0.000639173	175.704	1.09178	1.75522
177.7	1.88415	2.54249	177.7	1.02922	1.66539	177.7	0.00221678	0.000597338	177.7	1.0946	1.64034
179.697	1.97149	2.56268	179.697	1.07693	1.67862	179.697	0.00224721	0.000587592	179.697	1.10962	1.61358
181.694	1.82966	2.63643	181.694	0.999456	1.72693	181.694	0.00219325	0.000598051	181.694	1.08298	1.6423
183.69	1.94874	2.63651	183.69	1.0645	1.72698	183.69	0.0021778	0.00058165	183.69	1.07535	1.59726
185.687	1.87233	2.71102	185.687	1.02277	1.77578	185.687	0.00219848	0.00057856	185.687	1.08556	1.58877
187.683	1.90991	2.52052	187.683	1.04329	1.651	187.683	0.00220513	0.000590444	187.683	1.08885	1.62141
189.68	1.85407	2.46763	189.68	1.01279	1.61636	189.68	0.00221179	0.000617304	189.68	1.09214	1.69517
191.677	1.87444	2.51234	191.677	1.02391	1.64564	191.677	0.00215783	0.000577846	191.677	1.06549	1.58681
193.673	1.83275	2.60782	193.673	1.00114	1.70819	193.673	0.00221322	0.000585691	193.673	1.09284	1.60836
195.67	2.0571	2.70298	195.67	1.12369	1.77052	195.67	0.00220513	0.000587354	195.67	1.08885	1.61292
197.667	2.01827	2.53971	197.667	1.10248	1.66357	197.667	0.00223746	0.000592346	197.667	1.10481	1.62663
199.663	1.9689	2.51618	199.663	1.07552	1.64816	199.663	0.00217614	0.000603043	199.663	1.07453	1.65601
201.66	1.94882	2.56528	201.66	1.06455	1.68032	201.66	0.00222463	0.000597575	201.66	1.09847	1.64099
203.657	2.01803	2.52464	203.657	1.10235	1.6537	203.657	0.00220918	0.00059401	203.657	1.09085	1.6312
205.653	1.93498	2.60522	205.653	1.05698	1.70648	205.653	0.00217994	0.00059401	205.653	1.07641	1.6312
207.65	1.88389	2.53742	207.65	1.02908	1.66207	207.65	0.00215498	0.000590207	207.65	1.06408	1.62076
209.646	1.91806	2.73321	209.646	1.04774	1.79032	209.646	0.00220418	0.000576183	209.646	1.08838	1.58225
211.643	1.91298	2.40395	211.643	1.04497	1.57465	211.643	0.00223271	0.000584502	211.643	1.10246	1.60509
213.64	1.95607	2.79996	213.64	1.06851	1.83404	213.64	0.0022087	0.000586166	213.64	1.09061	1.60966
215.636	1.93702	2.71702	215.636	1.0581	1.77972	215.636	0.00222415	0.000599715	215.636	1.09824	1.64687
217.633	1.9509	2.65185	217.633	1.06568	1.73703	217.633	0.00221203	0.000585215	217.633	1.09225	1.60705
219.63	1.87697	2.69346	219.63	1.0253	1.76428	219.63	0.00216021	0.000592821	219.63	1.06667	1.62794
221.626	1.8351	2.91271	221.626	1.00243	1.90789	221.626	0.00219848	0.000603518	221.626	1.08556	1.65731
223.623	1.87526	2.72691	223.623	1.02436	1.78619	223.623	0.00220371	0.000599715	223.623	1.08815	1.64687
225.62	2.01801	2.71956	225.62	1.10234	1.78138	225.62	0.00214476	0.00058474	225.62	1.05904	1.60574
227.616	1.92975	2.69981	227.616	1.05413	1.76844	227.616	0.00219396	0.000620157	227.616	1.08333	1.703
229.613	1.80321	2.70356	229.613	0.985006	1.7709	229.613	0.00218659	0.000602329	229.613	1.07969	1.65405
231.609	1.87109	2.71751	231.609	1.02209	1.78004	231.609	0.00214262	0.0005971	231.609	1.05798	1.63969
233.606	1.74466	2.51737	233.606	0.953023	1.64894	233.606	0.00215213	0.000589494	233.606	1.06268	1.6188
235.603	1.80284	2.53427	235.603	0.984804	1.66001	235.603	0.00219063	0.00057951	235.603	1.08169	1.59138
237.599	1.85384	2.57986	237.599	1.01266	1.68987	237.599	0.00214	0.000574994	237.599	1.05669	1.57898
239.596	1.92371	2.70256	239.596	1.05083	1.77024	239.596	0.00210601	0.000590207	239.596	1.03991	1.62076
241.593	1.8835	2.62232	241.593	1.02887	1.71769	241.593	0.00217423	0.000578797	241.593	1.07359	1.58943
243.589	1.96561	2.69068	243.589	1.07372	1.76246	243.589	0.00217423	0.000626812	243.589	1.07359	1.72128
245.586	1.81174	2.67067	245.586	0.989664	1.74935	245.586	0.00212051	0.000611362	245.586	1.04707	1.67885
247.583	1.94541	2.43052	247.583	1.06268	1.59205	247.583	0.00212028	0.000598289	247.583	1.04695	1.64295
249.579	1.88992	2.39746	249.579	1.03237	1.57039	249.579	0.00213026	0.000584264	249.579	1.05188	1.60444
251.576	1.90756	2.82391	251.576	1.04201	1.84973	251.576	0.00210839	0.000579748	251.576	1.04108	1.59204
253.572	1.87231	2.52432	253.572	1.02275	1.65349	253.572	0.00217495	0.000574994	253.572	1.07394	1.57898
255.569	1.77889	2.65106	255.569	0.971724	1.73651	255.569	0.0022251	0.000604469	255.569	1.09871	1.65992
257.566	1.91558	2.44616	257.566	1.04639	1.60229	257.566	0.00215284	0.000595436	257.566	1.06303	1.63512
259.562	1.93279	2.71777	259.562	1.05579	1.7802	259.562	0.00213834	0.000591871	259.562	1.05587	1.62533
261.559	2.02041	2.9317	261.559	1.10365	1.92033	261.559	0.00213715	0.000606133	261.559	1.05528	1.66449
263.556	1.79015	2.74017	263.556	0.977873	1.79488	263.556	0.00215807	0.000593535	263.556	1.06561	1.6299
265.552	1.96952	2.73997	265.552	1.07585	1.79475	265.552	0.00218232	0.000602567	265.552	1.07758	1.6547
267.549	1.80671	2.60046	267.549	0.986921	1.70337	267.549	0.00215284	0.000592346	267.549	1.06303	1.62663
269.546	1.95461	2.6135	269.546	1.06771	1.71191	269.546	0.00214714	0.000616829	269.546	1.06021	1.69386
271.542	1.76348	2.60865	271.542	0.963303	1.70873	271.542	0.00216449	0.000577609	271.542	1.06878	1.58616
273.539	1.75771	2.73216	273.539	0.96015	1.78963	273.539	0.00212051	0.000588543	273.539	1.04707	1.61619
275.535	1.83438	2.24361	275.535	1.00203	1.46962	275.535	0.00212646	0.000585215	275.535	1.05	1.60705
277.532	1.74812	2.59685	277.532	0.954915	1.701	277.532	0.00216686	0.000607797	277.532	1.06995	1.66906
279.529	1.76432	2.7601	279.529	0.963761	1.80793	279.529	0.0020908	0.000600666	279.529	1.03239	1.64948
281.525	1.84123	2.61691	281.525	1.00577	1.71414	281.525	0.00220537	0.000612313	281.525	1.08897	1.68146
283.522	2.34964	2.56861	283.522	1.2835	1.6825	283.522	0.00273425	0.000630853	283.522	1.35012	1.73238
285.519	2.58609	2.68836	285.519	1.41266	1.76094	285.519	0.00311861	0.000614214	285.519	1.53991	1.68668
287.515	2.7763	2.67513	287.515	1.51656	1.75228	287.515	0.00322035	0.000653197	287.515	1.59014	1.79373
289.512	2.71802	2.53613	289.512	1.48472	1.66123	289.512	0.00330711	0.000658426	289.512	1.63298	1.80809
291.509	2.89961	2.55923	291.509	1.58392	1.67636	291.509	0.00333967	0.000651295	291.509	1.64906	1.78851
293.505	2.93436	2.78355	293.505	1.6029	1.8233	293.505	0.00342382	0.000654148	293.505	1.69061	1.79634
295.502	2.9294	2.38928	295.502	1.60019	1.56504	295.502	0.00350392	0.000647255	295.502	1.73016	1.77742
297.498	2.83948	2.51257	297.498	1.55107	1.64579	297.498	0.00354362	0.000647492	297.498	1.74977	1.77807
299.495	2.84871	2.80804	299.495	1.55611	1.83933	299.495	0.00355099	0.000653672	299.495	1.7534	1.79504
301.492	3.02785	2.54834	301.492	1.65397	1.66923	301.492	0.00366461	0.000633468	301.492	1.80951	1.73956
303.488	2.9254	2.52106	303.488	1.59801	1.65135	303.488	0.00373069	0.000627763	303.488	1.84214	1.72389
305.485	2.8802	2.78025	305.485	1.57331	1.82113	305.485	0.00375303	0.000606846	305.485	1.85317	1.66645
307.482	2.97469	2.6499	307.482	1.62493	1.73575	307.482	0.00380247	0.000619681	307.482	1.87758	1.7017
309.478	3.0351	2.56876	309.478	1.65793	1.6826	309.478	0.00383171	0.000618493	309.478	1.89202	1.69843
311.475	3.06493	2.45549	311.475	1.67422	1.6084	311.475	0.00389161	0.000617067	311.475	1.9216	1.69452
313.472	2.98926	2.56147	313.472	1.63289	1.67783	313.472	0.00387806	0.000604944	313.472	1.91491	1.66123
315.468	2.97266	2.51418	315.468	1.62382	1.64685	315.468	0.00392132	0.00060946	315.468	1.93627	1.67363
317.465	3.04708	2.63288	317.465	1.66447	1.7246	317.465	0.00392394	0.00060637	317.465	1.93756	1.66514
319.461	3.03862	2.47094	319.461	1.65985	1.61853	319.461	0.00392037	0.000593297	319.461	1.9358	1.62924
321.458	3.12827	2.67594	321.458	1.70882	1.7528	321.458	0.00390944	0.000574756	321.458	1.9304	1.57833
323.455	3.00844	2.20334	323.455	1.64337	1.44324	323.455	0.00396411	0.000563347	323.455	1.95739	1.547
325.451	2.99906	2.40157	325.451	1.63824	1.57309	325.451	0.00392203	0.000570715	325.451	1.93662	1.56723
327.448	3.11911	2.44626	327.448	1.70382	1.60236	327.448	0.00389969	0.000548847	327.448	1.92559	1.50718
329.445	2.96413	2.20545	329.445	1.61916	1.44462	329.445	0.00388781	0.000547183	329.445	1.91972	1.50261
331.441	3.06679	2.35155	331.441	1.67524	1.54032	331.441	0.00394794	0.000560019	331.441	1.94941	1.53786
333.438	3.08123	2.21415	333.438	1.68313	1.45032	333.438	0.00388709	0.000546946	333.438	1.91937	1.50196
335.435	3.03773	2.2714	335.435	1.65936	1.48782	335.435	0.00395198	0.000506537	335.435	1.95141	1.39099
337.431	3.08761	2.39962	337.431	1.68661	1.57181	337.431	0.00392417	0.000543618	337.431	1.93768	1.49282
339.428	3.05375	2.23212	339.428	1.66812	1.46209	339.428	0.0039893	0.000563347	339.428	1.96984	1.547
341.424	3.09916	2.18925	341.424	1.69292	1.43401	341.424	0.00398954	0.000586166	341.424	1.96995	1.60966
343.421	2.97684	2.17705	343.421	1.6261	1.42602	343.421	0.00387497	0.000539101	343.421	1.91338	1.48042
345.418	3.16512	2.38872	345.418	1.72895	1.56467	345.418	0.00397457	0.000534585	345.418	1.96256	1.46802
347.414	3.15209	2.27106	347.414	1.72184	1.4876	347.414	0.00393463	0.000537675	347.414	1.94284	1.4765
349.411	3.1584	2.39176	349.411	1.72528	1.56666	349.411	0.00391823	0.000554552	349.411	1.93474	1.52285
351.408	3.00174	2.48867	351.408	1.63971	1.63014	351.408	0.00387949	0.000534823	351.408	1.91561	1.46867
353.404	3.10351	2.44845	353.404	1.6953	1.60379	353.404	0.00389803	0.000526266	353.404	1.92477	1.44517
355.401	3.15815	2.47874	355.401	1.72515	1.62364	355.401	0.00388068	0.000509627	355.401	1.9162	1.39948
357.398	3.07185	2.46284	357.398	1.678	1.61322	357.398	0.00387972	0.000514381	357.398	1.91573	1.41253
