# Supplementary material for: TRPM7 residue S1269 mediates cAMP dependence of Ca2+ influx
Source: PLoS One. 2019 Jan 7;14(1):e0209563. doi: 10.1371/journal.pone.0209563 (PMC6322742; doi:10.1371/journal.pone.0209563)
Supplement: S1 File — Individual data and traces of Ca2+ and cAMP measurements in single cells as mentioned in Fig 1E. Despite poor signal-to-noise and cell-to-cell variability, the responses in 23 cells clearly demonstrate tight temporal correlation of TRPM7 inhibition and cAMP increase. (ZIP) [file pone.0209563.s001.zip › Duo meting Ca2+ en cAMP/exp-3a-2.xlsx]

## Sheet: Mean ROI
Time [s]	ROI1 HyD 4 [ns]	ROI1 HyD 2 [ns]				Time [s]	ROI1 HyD 4 [kCnts]	ROI1 HyD 2 [kCnts]
0	1.9802	2.08284	0	1	1	0	0.00299795	0.00108342	0	1	1
1.996	1.97968	2.04244	1.996	0.999737	0.980604	1.996	0.0028956	0.00105834	1.996	0.965859	0.976854
3.993	2.01898	2.04189	3.993	1.01958	0.98034	3.993	0.00296622	0.000995906	3.993	0.989416	0.919225
5.99	2.00282	2.02465	5.99	1.01142	0.972063	5.99	0.00298055	0.00103071	5.99	0.994196	0.951346
7.986	1.86911	1.82973	7.986	0.943903	0.878478	7.986	0.00291505	0.00102764	7.986	0.972346	0.948512
9.983	2.13064	1.86726	9.983	1.07597	0.896497	9.983	0.00293808	0.00105271	9.983	0.980027	0.971658
11.979	2.12514	1.81792	11.979	1.0732	0.872808	11.979	0.00287973	0.00101842	11.979	0.960567	0.940009
13.976	1.94956	1.86365	13.976	0.98453	0.894765	13.976	0.00292886	0.00102354	13.976	0.976955	0.944733
15.973	2.02952	2.00902	15.973	1.02491	0.964561	15.973	0.00291914	0.00105067	15.973	0.973711	0.969769
17.969	2.02881	1.79851	17.969	1.02455	0.863489	17.969	0.0028915	0.00102303	17.969	0.964493	0.944261
19.966	1.86653	1.99179	19.966	0.942598	0.956285	19.966	0.00293449	0.00100665	19.966	0.978832	0.929145
21.963	2.04105	1.98085	21.963	1.03073	0.951035	21.963	0.00294268	0.00102968	21.963	0.981564	0.950402
23.959	1.8141	1.95231	23.959	0.916118	0.937331	23.959	0.00293603	0.000999488	23.959	0.979344	0.922532
25.956	1.98607	2.09541	25.956	1.00297	1.00604	25.956	0.00290174	0.00103378	25.956	0.967907	0.95418
27.953	1.79143	1.72965	27.953	0.904671	0.830429	27.953	0.00290993	0.00102866	27.953	0.970638	0.949457
29.949	2.01601	1.91522	29.949	1.01809	0.919525	29.949	0.0028915	0.00102047	29.949	0.964493	0.941899
31.946	2.07536	1.90251	31.946	1.04806	0.913421	31.946	0.00301024	0.00104913	31.946	1.0041	0.968351
33.942	2.03801	1.78142	33.942	1.02919	0.855282	33.942	0.0028782	0.00107472	33.942	0.960055	0.99197
35.939	2.15309	1.90815	35.939	1.08731	0.916128	35.939	0.00286233	0.00109212	35.939	0.954763	1.00803
37.936	1.87472	1.97666	37.936	0.946733	0.949021	37.936	0.00293756	0.00100768	37.936	0.979857	0.93009
39.932	1.95496	2.00102	39.932	0.987257	0.960717	39.932	0.00283879	0.00105885	39.932	0.94691	0.977326
41.929	1.75772	1.77377	41.929	0.887649	0.85161	41.929	0.00278403	0.00101586	41.929	0.928645	0.937648
43.926	1.77545	1.94275	43.926	0.8966	0.932741	43.926	0.00279273	0.00102354	43.926	0.931547	0.944733
45.922	1.93606	1.74422	45.922	0.977708	0.837427	45.922	0.00283828	0.00102405	45.922	0.94674	0.945205
47.919	2.60985	2.05738	47.919	1.31797	0.987778	47.919	0.00410287	0.00103429	47.919	1.36856	0.954653
49.916	2.70293	2.04171	49.916	1.36498	0.980252	49.916	0.00415916	0.00101484	49.916	1.38733	0.936703
51.912	2.69514	2.05146	51.912	1.36105	0.984933	51.912	0.00425384	0.00104708	51.912	1.41891	0.966462
53.909	2.68151	1.91109	53.909	1.35416	0.91754	53.909	0.00421597	0.00113306	53.909	1.40628	1.04582
55.905	2.7009	2.01036	55.905	1.36395	0.965202	55.905	0.00404759	0.00117349	55.905	1.35012	1.08314
57.902	2.59874	2.25042	57.902	1.31236	1.08046	57.902	0.00395292	0.00118628	57.902	1.31854	1.09495
59.899	2.39696	2.44277	59.899	1.21047	1.17281	59.899	0.0037436	0.00125844	59.899	1.24872	1.16155
61.895	2.48247	2.23787	61.895	1.25365	1.07443	61.895	0.00371597	0.00121443	61.895	1.2395	1.12093
63.892	2.315	2.30689	63.892	1.16907	1.10757	63.892	0.00362027	0.0012477	63.892	1.20758	1.15163
65.889	2.40662	2.34929	65.889	1.21534	1.12793	65.889	0.00369089	0.00130502	65.889	1.23114	1.20453
67.885	2.32288	2.26304	67.885	1.17305	1.08651	67.885	0.00370983	0.00123644	67.885	1.23745	1.14124
69.882	2.44497	2.34118	69.882	1.23471	1.12403	69.882	0.00377124	0.00133623	69.882	1.25794	1.23335
71.879	2.47092	2.18439	71.879	1.24781	1.04876	71.879	0.00373849	0.00128045	71.879	1.24701	1.18186
73.875	2.40885	2.40215	73.875	1.21647	1.1533	73.875	0.00366377	0.00127124	73.875	1.22209	1.17336
75.872	2.43876	2.12596	75.872	1.23157	1.0207	75.872	0.00369652	0.00128301	75.872	1.23301	1.18422
77.868	2.38141	2.31632	77.868	1.20261	1.1121	77.868	0.00361259	0.00127226	77.868	1.20502	1.1743
79.865	2.46705	2.43199	79.865	1.24586	1.16763	79.865	0.00357728	0.00128864	79.865	1.19324	1.18942
81.862	2.21588	2.41001	81.862	1.11902	1.15708	81.862	0.00349591	0.00124258	81.862	1.1661	1.14691
83.858	2.13077	2.34013	83.858	1.07604	1.12353	83.858	0.0035	0.00122927	83.858	1.16746	1.13462
85.855	2.15186	2.20096	85.855	1.08669	1.05671	85.855	0.0034913	0.0012349	85.855	1.16456	1.13982
87.852	2.20401	2.4198	87.852	1.11303	1.16178	87.852	0.00354504	0.00126151	87.852	1.18249	1.16438
89.848	2.20227	2.25741	89.848	1.11215	1.08381	89.848	0.00345855	0.0012564	89.848	1.15364	1.15966
91.845	2.2244	2.43443	91.845	1.12332	1.1688	91.845	0.0035	0.0012871	91.845	1.16746	1.188
93.842	2.18733	2.23059	93.842	1.1046	1.07094	93.842	0.00355015	0.00128659	93.842	1.18419	1.18753
95.838	2.20704	2.36796	95.838	1.11455	1.13689	95.838	0.00352047	0.00128045	95.838	1.17429	1.18186
97.835	2.1412	2.35856	97.835	1.08131	1.13238	97.835	0.00350972	0.00129324	97.835	1.17071	1.19367
99.831	2.25206	2.34962	99.831	1.13729	1.12809	99.831	0.00356807	0.00140328	99.831	1.19017	1.29523
101.828	2.29676	2.6206	101.828	1.15986	1.25818	101.828	0.00352456	0.00147134	101.828	1.17566	1.35805
103.825	2.23959	2.62084	103.825	1.13099	1.2583	103.825	0.00328454	0.00146059	103.825	1.0956	1.34813
105.821	2.3039	2.87271	105.821	1.16347	1.37923	105.821	0.00334135	0.0014913	105.821	1.11454	1.37648
107.818	2.25634	2.80542	107.818	1.13945	1.34692	107.818	0.00326561	0.00162743	107.818	1.08928	1.50213
109.815	2.3105	2.75836	109.815	1.1668	1.32433	109.815	0.0033132	0.00162487	109.815	1.10516	1.49976
111.811	2.1342	2.76579	111.811	1.07777	1.3279	111.811	0.00326868	0.00169806	111.811	1.0903	1.56731
113.808	2.28555	2.70314	113.808	1.1542	1.29781	113.808	0.00325589	0.00169498	113.808	1.08604	1.56448
115.805	2.28597	2.8448	115.805	1.15441	1.36583	115.805	0.00329273	0.0017912	115.805	1.09833	1.65328
117.801	2.25494	2.96168	117.801	1.13875	1.42194	117.801	0.00338536	0.00170368	117.801	1.12922	1.57251
119.798	2.14117	2.87231	119.798	1.08129	1.37904	119.798	0.00327789	0.00178659	119.798	1.09338	1.64903
121.794	2.22575	2.64278	121.794	1.124	1.26884	121.794	0.00335875	0.00176561	121.794	1.12035	1.62966
123.791	2.07223	2.94508	123.791	1.04648	1.41397	123.791	0.00336029	0.00180246	123.791	1.12086	1.66368
125.788	2.25473	2.98853	125.788	1.13864	1.43483	125.788	0.00328557	0.00183419	125.788	1.09594	1.69296
127.784	2.1825	2.90927	127.784	1.10216	1.39678	127.784	0.00326254	0.00179069	127.784	1.08826	1.65281
129.781	2.31529	2.81997	129.781	1.16922	1.35391	129.781	0.00335005	0.00178403	129.781	1.11745	1.64667
131.778	2.11574	2.9879	131.778	1.06845	1.43453	131.778	0.00332497	0.00175947	131.778	1.10908	1.624
133.774	2.13705	2.83121	133.774	1.07921	1.3593	133.774	0.00327687	0.00175077	133.774	1.09304	1.61597
135.771	2.12135	2.84236	135.771	1.07128	1.36466	135.771	0.00335619	0.00182702	135.771	1.11949	1.68635
137.768	2.23353	2.92397	137.768	1.12793	1.40384	137.768	0.00344678	0.00185926	137.768	1.14971	1.71611
139.764	2.19133	2.97776	139.764	1.10662	1.42966	139.764	0.00324923	0.00181167	139.764	1.08382	1.67218
141.761	2.19874	2.9202	141.761	1.11036	1.40203	141.761	0.0033654	0.00184698	141.761	1.12257	1.70477
143.757	2.22634	2.77642	143.757	1.1243	1.333	143.757	0.0033782	0.00183316	143.757	1.12684	1.69202
145.754	2.12843	2.75574	145.754	1.07486	1.32307	145.754	0.00343398	0.0018828	145.754	1.14544	1.73784
147.751	2.0669	2.73062	147.751	1.04379	1.31101	147.751	0.0032129	0.00174104	147.751	1.0717	1.60699
149.747	2.20423	2.92857	149.747	1.11313	1.40605	149.747	0.00334749	0.00187308	149.747	1.11659	1.72886
151.744	2.21643	2.9902	151.744	1.11929	1.43564	151.744	0.00328557	0.00182139	151.744	1.09594	1.68115
153.741	2.06502	2.91271	153.741	1.04283	1.39843	153.741	0.0032825	0.00189458	153.741	1.09491	1.7487
155.737	2.16855	2.8547	155.737	1.09512	1.37058	155.737	0.00325742	0.00191351	155.737	1.08655	1.76618
157.734	2.20757	2.86989	157.734	1.11482	1.37788	157.734	0.00325844	0.0018219	157.734	1.08689	1.68162
159.731	2.13813	2.85509	159.731	1.07976	1.37077	159.731	0.00323081	0.00188536	159.731	1.07767	1.7402
161.727	2.32196	2.94599	161.727	1.17259	1.41441	161.727	0.00332805	0.0019304	161.727	1.11011	1.78177
163.724	2.17211	2.85209	163.724	1.09691	1.36933	163.724	0.00321443	0.0018347	163.724	1.07221	1.69343
165.72	2.29361	2.91165	165.72	1.15827	1.39793	165.72	0.00338434	0.00183265	165.72	1.12888	1.69154
167.717	2.17828	2.89435	167.717	1.10003	1.38962	167.717	0.00335977	0.0018521	167.717	1.12069	1.70949
169.714	2.07932	2.93214	169.714	1.05006	1.40776	169.714	0.00332907	0.0018956	169.714	1.11045	1.74965
171.71	2.26453	2.91949	171.71	1.14359	1.40169	171.71	0.00331576	0.00182395	171.71	1.10601	1.68351
173.707	2.15044	2.87034	173.707	1.08597	1.37809	173.707	0.0033306	0.00188843	173.707	1.11096	1.74303
175.704	2.17384	2.93378	175.704	1.09779	1.40855	175.704	0.0033654	0.00190635	175.704	1.12257	1.75957
177.7	2.25451	2.73274	177.7	1.13853	1.31203	177.7	0.00331781	0.00187308	177.7	1.10669	1.72886
179.697	2.19071	2.83372	179.697	1.10631	1.36051	179.697	0.00329324	0.00192426	179.697	1.0985	1.7761
181.694	2.15784	2.78193	181.694	1.08971	1.33564	181.694	0.0032738	0.00188229	181.694	1.09201	1.73736
183.69	2.00456	2.89018	183.69	1.0123	1.38761	183.69	0.00324821	0.00194985	183.69	1.08348	1.79972
185.687	2.18024	2.89296	185.687	1.10102	1.38895	185.687	0.00329632	0.00188997	185.687	1.09952	1.74445
187.683	1.98089	2.80693	187.683	1.00035	1.34764	187.683	0.00319447	0.0018654	187.683	1.06555	1.72178
189.68	2.24234	2.84139	189.68	1.13238	1.36419	189.68	0.00322108	0.00191198	189.68	1.07443	1.76476
191.677	2.10629	3.00932	191.677	1.06368	1.44482	191.677	0.00314074	0.00185005	191.677	1.04763	1.70761
193.673	2.17835	2.93173	193.673	1.10006	1.40757	193.673	0.00324002	0.00184391	193.673	1.08074	1.70194
195.67	1.97916	2.88267	195.67	0.999474	1.38401	195.67	0.00325128	0.0019043	195.67	1.0845	1.75768
197.667	2.21465	2.85974	197.667	1.1184	1.373	197.667	0.00322671	0.00195496	197.667	1.07631	1.80444
199.663	2.12594	2.7683	199.663	1.0736	1.3291	199.663	0.00319601	0.00192631	199.663	1.06606	1.77799
201.66	2.12383	2.97716	201.66	1.07253	1.42937	201.66	0.00312845	0.001848	201.66	1.04353	1.70572
203.657	2.24879	2.82056	203.657	1.13564	1.35419	203.657	0.00317042	0.00193808	203.657	1.05753	1.78885
205.653	2.14212	2.79465	205.653	1.08177	1.34175	205.653	0.00318373	0.00187462	205.653	1.06197	1.73028
207.65	2.14176	2.90701	207.65	1.08159	1.3957	207.65	0.00321546	0.00189611	207.65	1.07255	1.75012
209.646	2.16306	2.90482	209.646	1.09234	1.39464	209.646	0.00318833	0.001913	209.646	1.0635	1.76571
211.643	2.1968	3.1117	211.643	1.10938	1.49397	211.643	0.0032088	0.00193347	211.643	1.07033	1.7846
213.64	2.08449	2.88179	213.64	1.05266	1.38359	213.64	0.00318884	0.0018567	213.64	1.06367	1.71375
215.636	2.23905	3.00271	215.636	1.13072	1.44164	215.636	0.00316786	0.00197185	215.636	1.05667	1.82003
217.633	2.06286	2.95483	217.633	1.04174	1.41866	217.633	0.00317758	0.0018915	217.633	1.05992	1.74587
219.63	2.11249	2.86298	219.63	1.06681	1.37455	219.63	0.00317451	0.00191914	219.63	1.05889	1.77137
221.626	2.20732	2.91224	221.626	1.1147	1.39821	221.626	0.0031479	0.00186182	221.626	1.05002	1.71847
223.623	2.12754	2.8474	223.623	1.07441	1.36708	223.623	0.00322057	0.00195241	223.623	1.07426	1.80208
225.62	1.95445	2.96557	225.62	0.986996	1.42381	225.62	0.00321187	0.0019176	225.62	1.07136	1.76996
227.616	2.14431	2.89967	227.616	1.08288	1.39217	227.616	0.00314125	0.00191249	227.616	1.0478	1.76523
229.613	2.11557	2.93895	229.613	1.06836	1.41103	229.613	0.00312538	0.0018654	229.613	1.04251	1.72178
231.609	2.30685	2.85607	231.609	1.16496	1.37124	231.609	0.00322364	0.00186745	231.609	1.07528	1.72367
233.606	2.03925	2.9933	233.606	1.02982	1.43713	233.606	0.00310594	0.00195138	233.606	1.03602	1.80113
235.603	2.14451	3.02051	235.603	1.08298	1.45019	235.603	0.00317298	0.00189253	235.603	1.05838	1.74681
237.599	2.1235	3.0462	237.599	1.07237	1.46252	237.599	0.00319754	0.00186336	237.599	1.06658	1.71989
239.596	2.13712	2.98947	239.596	1.07924	1.43529	239.596	0.00325179	0.0019176	239.596	1.08467	1.76996
241.593	2.12414	2.96195	241.593	1.07269	1.42208	241.593	0.00320983	0.00189253	241.593	1.07067	1.74681
243.589	2.12952	2.83195	243.589	1.07541	1.35966	243.589	0.00332958	0.00184391	243.589	1.11062	1.70194
245.586	2.10075	2.79373	245.586	1.06088	1.34131	245.586	0.00321392	0.00189816	245.586	1.07204	1.75201
247.583	2.14388	3.01386	247.583	1.08266	1.44699	247.583	0.00311054	0.00184135	247.583	1.03756	1.69957
249.579	2.15815	2.97979	249.579	1.08986	1.43064	249.579	0.00310184	0.0019089	249.579	1.03465	1.76193
251.576	2.07083	2.83819	251.576	1.04577	1.36265	251.576	0.00313306	0.00189509	251.576	1.04507	1.74917
253.572	2.07734	2.91789	253.572	1.04906	1.40092	253.572	0.00317758	0.00200461	253.572	1.05992	1.85026
255.569	2.11688	2.94914	255.569	1.06903	1.41592	255.569	0.00327789	0.00194626	255.569	1.09338	1.79641
257.566	2.10191	3.0177	257.566	1.06147	1.44884	257.566	0.00319191	0.00187871	257.566	1.0647	1.73406
259.562	2.02391	2.88203	259.562	1.02207	1.3837	259.562	0.00314893	0.00190993	259.562	1.05036	1.76287
261.559	2.13373	3.02733	261.559	1.07754	1.45346	261.559	0.00314688	0.00189969	261.559	1.04968	1.75342
263.556	2.1343	2.76458	263.556	1.07782	1.32731	263.556	0.00314483	0.00191607	263.556	1.04899	1.76854
265.552	1.97138	3.20041	265.552	0.995546	1.53656	265.552	0.00322569	0.00187155	265.552	1.07596	1.72744
267.549	1.9902	2.93357	267.549	1.00505	1.40845	267.549	0.00318117	0.00197595	267.549	1.06111	1.82381
269.546	2.10671	2.96531	269.546	1.06389	1.42369	269.546	0.0031827	0.00193449	269.546	1.06163	1.78555
271.542	2.01792	2.87228	271.542	1.01905	1.37902	271.542	0.00312641	0.00188178	271.542	1.04285	1.73689
273.539	1.99282	2.8303	273.539	1.00637	1.35886	273.539	0.00318628	0.00193501	273.539	1.06282	1.78602
275.535	2.07005	2.94926	275.535	1.04538	1.41598	275.535	0.00316325	0.00185926	275.535	1.05514	1.71611
277.532	2.07047	3.03233	277.532	1.04559	1.45586	277.532	0.00311259	0.0018695	277.532	1.03824	1.72556
279.529	2.06233	2.91704	279.529	1.04147	1.40051	279.529	0.00302917	0.00187564	279.529	1.01041	1.73122
281.525	2.066	2.85591	281.525	1.04333	1.37116	281.525	0.00325077	0.00199898	281.525	1.08433	1.84506
283.522	2.4106	2.91792	283.522	1.21735	1.40094	283.522	0.0037175	0.00202149	283.522	1.24001	1.86585
285.519	2.83084	2.85135	285.519	1.42957	1.36897	285.519	0.00423593	0.00201177	285.519	1.41294	1.85687
287.515	2.88337	3.09168	287.515	1.4561	1.48436	287.515	0.00433623	0.00212641	287.515	1.4464	1.96268
289.512	2.85525	3.02144	289.512	1.4419	1.45064	289.512	0.00457932	0.00200154	289.512	1.52748	1.84743
291.509	2.95094	2.98211	291.509	1.49022	1.43175	291.509	0.004587	0.00208393	291.509	1.53004	1.92348
293.505	2.79139	2.90103	293.505	1.40965	1.39282	293.505	0.00477124	0.00204299	293.505	1.5915	1.88569
295.502	3.14467	2.88203	295.502	1.58806	1.3837	295.502	0.00496673	0.00207728	295.502	1.65671	1.91734
297.498	3.04204	2.83802	297.498	1.53623	1.36257	297.498	0.00487359	0.00215404	297.498	1.62564	1.98819
299.495	3.04912	2.95738	299.495	1.53981	1.41988	299.495	0.00510491	0.00205937	299.495	1.7028	1.9008
301.492	3.1232	2.9258	301.492	1.57722	1.40472	301.492	0.00510645	0.00199642	301.492	1.70331	1.8427
303.488	3.05556	2.92666	303.488	1.54306	1.40513	303.488	0.00519396	0.0020174	303.488	1.7325	1.86207
305.485	3.14715	2.75441	305.485	1.58931	1.32243	305.485	0.00533726	0.00192528	305.485	1.7803	1.77704
307.482	3.16494	2.81155	307.482	1.59829	1.34986	307.482	0.00555322	0.00195752	307.482	1.85234	1.8068
309.478	3.10006	2.89009	309.478	1.56553	1.38757	309.478	0.00546162	0.00192426	309.478	1.82178	1.7761
311.475	3.20914	2.80143	311.475	1.62062	1.345	311.475	0.00554401	0.00187257	311.475	1.84927	1.72839
313.472	3.25782	2.64246	313.472	1.6452	1.26868	313.472	0.00562436	0.00188434	313.472	1.87607	1.73925
315.468	3.20459	3.00226	315.468	1.61832	1.44143	315.468	0.00555015	0.00182139	315.468	1.85131	1.68115
317.465	3.29282	2.56646	317.465	1.66287	1.23219	317.465	0.0056694	0.00177789	317.465	1.89109	1.641
319.461	3.13675	2.57618	319.461	1.58406	1.23686	319.461	0.00587257	0.00177226	319.461	1.95886	1.63581
321.458	3.19622	2.68486	321.458	1.61409	1.28904	321.458	0.00588076	0.00175281	321.458	1.96159	1.61786
323.455	3.16843	2.57293	323.455	1.60006	1.2353	323.455	0.00583265	0.00179222	323.455	1.94554	1.65423
325.451	3.2594	2.54127	325.451	1.646	1.2201	325.451	0.00585773	0.00174667	325.451	1.95391	1.61219
327.448	3.1857	2.59129	327.448	1.60878	1.24411	327.448	0.00590481	0.00175793	327.448	1.96961	1.62258
329.445	3.19255	2.72359	329.445	1.61224	1.30764	329.445	0.00585568	0.00175333	329.445	1.95323	1.61833
331.441	3.34542	2.51457	331.441	1.68943	1.20728	331.441	0.00590583	0.0017088	331.441	1.96996	1.57723
333.438	3.1919	2.54361	333.438	1.61191	1.22122	333.438	0.00588639	0.0017262	333.438	1.96347	1.59329
335.435	3.21708	2.76734	335.435	1.62463	1.32864	335.435	0.00606346	0.00176663	335.435	2.02253	1.63061
337.431	3.22025	2.4141	337.431	1.62622	1.15904	337.431	0.00609263	0.00173541	337.431	2.03226	1.60179
339.428	3.22763	2.64721	339.428	1.62995	1.27096	339.428	0.00586694	0.00172211	339.428	1.95698	1.58951
341.424	3.15858	2.5204	341.424	1.59508	1.21008	341.424	0.00587257	0.0016781	341.424	1.95886	1.54889
343.421	3.30175	2.55285	343.421	1.66738	1.22566	343.421	0.00602508	0.00175026	343.421	2.00973	1.61549
345.418	3.25396	2.63461	345.418	1.64325	1.26491	345.418	0.00606858	0.00169754	345.418	2.02424	1.56684
347.414	3.23224	2.53981	347.414	1.63228	1.2194	347.414	0.00588229	0.00169294	347.414	1.9621	1.56259
349.411	3.34933	2.56519	349.411	1.69141	1.23158	349.411	0.00610696	0.00166428	349.411	2.03704	1.53614
351.408	3.20102	2.44526	351.408	1.61651	1.174	351.408	0.00595855	0.00174258	351.408	1.98754	1.60841
353.404	3.11936	2.61086	353.404	1.57527	1.25351	353.404	0.00602712	0.0017564	353.404	2.01041	1.62116
355.401	3.36355	2.63188	355.401	1.69859	1.2636	355.401	0.00598721	0.0017262	355.401	1.9971	1.59329
357.398	3.33587	2.59776	357.398	1.68461	1.24722	357.398	0.00608802	0.00171853	357.398	2.03073	1.58621
