# Supplementary material for: TRPM7 residue S1269 mediates cAMP dependence of Ca2+ influx
Source: PLoS One. 2019 Jan 7;14(1):e0209563. doi: 10.1371/journal.pone.0209563 (PMC6322742; doi:10.1371/journal.pone.0209563)
Supplement: S1 File — Individual data and traces of Ca2+ and cAMP measurements in single cells as mentioned in Fig 1E. Despite poor signal-to-noise and cell-to-cell variability, the responses in 23 cells clearly demonstrate tight temporal correlation of TRPM7 inhibition and cAMP increase. (ZIP) [file pone.0209563.s001.zip › Duo meting Ca2+ en cAMP/exp-3a-3.xlsx]

## Sheet: Mean ROI
Time [s]	ROI1 HyD 4 [ns]	ROI1 HyD 2 [ns]				Time [s]	ROI1 HyD 4 [kCnts]	ROI1 HyD 2 [kCnts]
0	2.08606	2.36664	0	1	1	0	0.00223431	0.000638455	0	1	1
1.996	1.9452	2.26884	1.996	0.932476	0.958675	1.996	0.00224311	0.000639307	1.996	1.00394	1.00133
3.993	2.04893	2.30524	3.993	0.9822	0.974056	3.993	0.00223516	0.00066004	3.993	1.00038	1.03381
5.99	2.06377	2.38143	5.99	0.989313	1.00625	5.99	0.00226271	0.000597558	5.99	1.01271	0.935943
7.986	1.99067	2.37722	7.986	0.954273	1.00447	7.986	0.00222295	0.000621414	7.986	0.994915	0.97331
9.983	2.02955	2.26867	9.983	0.97291	0.958605	9.983	0.00225362	0.000610622	9.983	1.00864	0.956406
11.979	1.97744	2.32145	11.979	0.947931	0.980905	11.979	0.00219	0.000620562	11.979	0.98017	0.971975
13.976	1.97439	2.44404	13.976	0.946471	1.0327	13.976	0.00225987	0.00061971	13.976	1.01144	0.970641
15.973	1.8952	2.47217	15.973	0.90851	1.04459	15.973	0.00220761	0.00061403	15.973	0.988051	0.961744
17.969	2.0477	2.31998	17.969	0.98161	0.980286	17.969	0.00224737	0.000606362	17.969	1.00585	0.949733
19.966	2.04066	2.21111	19.966	0.978239	0.934281	19.966	0.00221414	0.000614882	19.966	0.990975	0.963078
21.963	2.08305	2.34043	21.963	0.998557	0.988926	21.963	0.00220761	0.000635331	21.963	0.988051	0.995107
23.959	1.98135	2.18863	23.959	0.949806	0.924787	23.959	0.00218659	0.000634479	23.959	0.978645	0.993772
25.956	1.83022	2.42132	25.956	0.877356	1.02311	25.956	0.0022008	0.000632775	25.956	0.985001	0.991103
27.953	1.94228	2.34288	27.953	0.931074	0.989963	27.953	0.00221954	0.000594717	27.953	0.99339	0.931495
29.949	1.968	2.25256	29.949	0.943406	0.951798	29.949	0.00225533	0.000627379	29.949	1.00941	0.982651
31.946	1.94709	2.3266	31.946	0.93338	0.983081	31.946	0.00217779	0.000635899	31.946	0.974704	0.995996
33.942	1.96954	2.4501	33.942	0.944142	1.03527	33.942	0.00226669	0.00062113	33.942	1.01449	0.972865
35.939	2.08574	2.41082	35.939	0.999846	1.01867	35.939	0.00223402	0.000625391	35.939	0.999873	0.979537
37.936	2.04953	2.26031	37.936	0.982489	0.955073	37.936	0.00225902	0.000634479	37.936	1.01106	0.993772
39.932	2.00013	2.26935	39.932	0.958808	0.958891	39.932	0.00217211	0.000648679	39.932	0.972162	1.01601
41.929	1.97854	2.31849	41.929	0.948457	0.979656	41.929	0.00219227	0.000598126	41.929	0.981187	0.936833
43.926	1.94283	2.50658	43.926	0.931338	1.05913	43.926	0.00219426	0.000610054	43.926	0.982077	0.955516
45.922	2.50023	2.4379	45.922	1.19854	1.03011	45.922	0.00287021	0.000637319	45.922	1.28461	0.998221
47.919	2.83426	2.4417	47.919	1.35867	1.03172	47.919	0.00371769	0.00062255	47.919	1.66391	0.975089
49.916	2.9245	2.28768	49.916	1.40192	0.966637	49.916	0.00352599	0.000602954	49.916	1.57811	0.944395
51.912	2.87565	2.52322	51.912	1.37851	1.06616	51.912	0.00352087	0.000633343	51.912	1.57582	0.991993
53.909	2.80595	2.21693	53.909	1.3451	0.936743	53.909	0.00341465	0.000605226	53.909	1.52828	0.947954
55.905	2.8083	2.41002	55.905	1.34622	1.01833	55.905	0.00319625	0.000636467	55.905	1.43053	0.996886
57.902	2.53929	2.40126	57.902	1.21727	1.01463	57.902	0.00310849	0.000627095	57.902	1.39125	0.982206
59.899	2.5773	2.23838	59.899	1.23549	0.945805	59.899	0.00304715	0.00062397	59.899	1.3638	0.977313
61.895	2.56691	2.59096	61.895	1.23051	1.09478	61.895	0.00310764	0.000609202	61.895	1.39087	0.954181
63.892	2.64088	2.17178	63.892	1.26597	0.917665	63.892	0.00313888	0.000635331	63.892	1.40486	0.995107
65.889	2.6866	2.40837	65.889	1.28788	1.01763	65.889	0.00312809	0.000608918	65.889	1.40003	0.953737
67.885	2.58667	2.13536	67.885	1.23998	0.902277	67.885	0.00317949	0.000643283	67.885	1.42303	1.00756
69.882	2.61878	2.31696	69.882	1.25537	0.979011	69.882	0.00321556	0.000643567	69.882	1.43918	1.00801
71.879	2.64202	2.35393	71.879	1.26651	0.994632	71.879	0.00305907	0.000618858	71.879	1.36914	0.969306
73.875	2.57454	2.27682	73.875	1.23417	0.96205	73.875	0.00317694	0.000645555	73.875	1.42189	1.01112
75.872	2.77704	2.35182	75.872	1.33124	0.993738	75.872	0.00322068	0.000619994	75.872	1.44146	0.971085
77.868	2.59364	2.37383	77.868	1.24332	1.00304	77.868	0.00319227	0.000619426	77.868	1.42875	0.970196
79.865	2.66427	2.38153	79.865	1.27718	1.00629	79.865	0.00317239	0.000645555	79.865	1.41986	1.01112
81.862	2.7105	2.34495	81.862	1.29934	0.990834	81.862	0.00322749	0.000624538	81.862	1.44452	0.978203
83.858	2.57818	2.36902	83.858	1.23591	1.00101	83.858	0.00315109	0.000624538	83.858	1.41032	0.978203
85.855	2.60375	2.38465	85.855	1.24817	1.00761	85.855	0.00312979	0.000624538	85.855	1.40079	0.978203
87.852	2.47959	2.31928	87.852	1.18865	0.979989	87.852	0.00312951	0.000620562	87.852	1.40066	0.971975
89.848	2.54214	2.31253	89.848	1.21864	0.977138	89.848	0.00303863	0.000623118	89.848	1.35998	0.975979
91.845	2.53651	2.45373	91.845	1.21594	1.0368	91.845	0.00305027	0.000604374	91.845	1.3652	0.946619
93.842	2.52248	2.26627	93.842	1.20921	0.95759	93.842	0.00303295	0.000630219	93.842	1.35744	0.9871
95.838	2.45537	2.4863	95.838	1.17704	1.05056	95.838	0.00303777	0.000633343	95.838	1.3596	0.991993
97.835	2.51393	2.35541	97.835	1.20511	0.995255	97.835	0.003071	0.000652371	97.835	1.37448	1.0218
99.831	2.41599	2.44177	99.831	1.15816	1.03175	99.831	0.00303181	0.000639591	99.831	1.35693	1.00178
101.828	2.48953	2.49149	101.828	1.19341	1.05276	101.828	0.00305453	0.000670264	101.828	1.3671	1.04982
103.825	2.45036	2.50787	103.825	1.17464	1.05967	103.825	0.00304232	0.000698949	103.825	1.36164	1.09475
105.821	2.62063	2.32667	105.821	1.25626	0.983112	105.821	0.00312042	0.00070889	105.821	1.39659	1.11032
107.818	2.58139	2.70007	107.818	1.23745	1.14089	107.818	0.00304629	0.000738427	107.818	1.36342	1.15658
109.815	2.55924	2.75426	109.815	1.22683	1.16379	109.815	0.0028543	0.000743539	109.815	1.27749	1.16459
111.811	2.42463	2.69356	111.811	1.1623	1.13814	111.811	0.0026643	0.000769952	111.811	1.19245	1.20596
113.808	2.21456	2.7538	113.808	1.0616	1.16359	113.808	0.00250128	0.000792957	113.808	1.11949	1.24199
115.805	2.17692	2.65862	115.805	1.04356	1.12337	115.805	0.00253706	0.000825618	115.805	1.1355	1.29315
117.801	2.34107	2.53174	117.801	1.12225	1.06976	117.801	0.00266146	0.000857995	117.801	1.19118	1.34386
119.798	2.50164	2.83453	119.798	1.19922	1.1977	119.798	0.00290344	0.000911673	119.798	1.29948	1.42794
121.794	2.75	3.00606	121.794	1.31828	1.27018	121.794	0.00322948	0.000931838	121.794	1.4454	1.45952
123.791	2.62318	2.95616	123.791	1.25748	1.2491	123.791	0.00313434	0.000920193	123.791	1.40282	1.44128
125.788	2.44649	2.87968	125.788	1.17278	1.21678	125.788	0.002833	0.00093837	125.788	1.26795	1.46975
127.784	2.22132	2.97345	127.784	1.06484	1.2564	127.784	0.00254303	0.00094547	127.784	1.13817	1.48087
129.781	2.07699	3.04043	129.781	0.995653	1.2847	129.781	0.00248736	0.00095541	129.781	1.11326	1.49644
131.778	2.13283	2.96723	131.778	1.02242	1.25377	131.778	0.00251519	0.0009929	131.778	1.12572	1.55516
133.774	2.23119	2.94516	133.774	1.06957	1.24445	133.774	0.00248026	0.000972167	133.774	1.11008	1.52269
135.771	2.21217	2.92145	135.771	1.06045	1.23443	135.771	0.00252343	0.00102982	135.771	1.1294	1.61299
137.768	2.23957	2.9041	137.768	1.07359	1.2271	137.768	0.00258307	0.00099858	137.768	1.1561	1.56406
139.764	2.29682	3.04944	139.764	1.10103	1.28851	139.764	0.0025879	0.000996308	139.764	1.15826	1.5605
141.761	2.50701	3.05093	141.761	1.20179	1.28914	141.761	0.00274183	0.00103493	141.761	1.22715	1.621
143.757	2.27966	2.99366	143.757	1.09281	1.26494	143.757	0.00289918	0.00103408	143.757	1.29757	1.61966
145.754	2.54553	3.37134	145.754	1.22026	1.42453	145.754	0.00298069	0.00104913	145.754	1.33405	1.64324
147.751	2.45186	3.25952	147.751	1.17536	1.37728	147.751	0.0028881	0.00104374	147.751	1.29261	1.63479
149.747	2.19853	3.11168	149.747	1.05392	1.31481	149.747	0.00268361	0.00106532	149.747	1.20109	1.66859
151.744	2.19742	3.07723	151.744	1.05338	1.30025	151.744	0.00253224	0.00103919	151.744	1.13334	1.62767
153.741	2.06639	3.06157	153.741	0.99057	1.29364	153.741	0.00257881	0.00105567	153.741	1.15419	1.65347
155.737	2.23968	2.99722	155.737	1.07364	1.26644	155.737	0.00255013	0.00107271	155.737	1.14135	1.68016
157.734	2.18149	3.00417	157.734	1.04575	1.26938	157.734	0.00256603	0.00109628	157.734	1.14847	1.71708
159.731	2.22384	3.13575	159.731	1.06605	1.32498	159.731	0.00249929	0.00108804	159.731	1.1186	1.70418
161.727	2.20103	3.04739	161.727	1.05511	1.28765	161.727	0.00253564	0.00106248	161.727	1.13487	1.66415
163.724	2.22725	3.05227	163.724	1.06768	1.28971	163.724	0.00252769	0.00105538	163.724	1.13131	1.65302
165.72	2.14112	3.09088	165.72	1.02639	1.30602	165.72	0.00254473	0.00108265	165.72	1.13893	1.69573
167.717	2.05077	3.07263	167.717	0.983086	1.29831	167.717	0.00253905	0.00106816	167.717	1.13639	1.67304
169.714	2.25546	3.18493	169.714	1.08121	1.34576	169.714	0.00255581	0.00107526	169.714	1.14389	1.68416
171.71	2.21885	3.20591	171.71	1.06365	1.35462	171.71	0.00263874	0.00109656	171.71	1.18101	1.71753
173.707	2.13977	3.08427	173.707	1.02575	1.30323	173.707	0.00256007	0.00108804	173.707	1.1458	1.70418
175.704	2.12032	3.12075	175.704	1.01642	1.31864	175.704	0.00259529	0.0010994	175.704	1.16156	1.72198
177.7	2.40703	3.09476	177.7	1.15387	1.30766	177.7	0.0025649	0.00106447	177.7	1.14796	1.66726
179.697	2.28598	3.06459	179.697	1.09584	1.29491	179.697	0.00258506	0.00110395	179.697	1.15698	1.72909
181.694	2.223	3.14983	181.694	1.06564	1.33093	181.694	0.00263561	0.00104999	181.694	1.17961	1.64457
183.69	2.22476	3.09074	183.69	1.06649	1.30596	183.69	0.00257143	0.00106305	183.69	1.15088	1.66504
185.687	2.3078	3.31835	185.687	1.10629	1.40214	185.687	0.00255609	0.00108435	185.687	1.14402	1.6984
187.683	2.17584	2.95111	187.683	1.04304	1.24696	187.683	0.00255467	0.00111048	187.683	1.14338	1.73932
189.68	2.21679	3.09442	189.68	1.06267	1.30752	189.68	0.00259131	0.00112724	189.68	1.15978	1.76557
191.677	2.25313	3.03406	191.677	1.08009	1.28201	191.677	0.00256603	0.00106731	191.677	1.14847	1.67171
193.673	2.19074	3.12427	193.673	1.05018	1.32013	193.673	0.00252712	0.00112241	193.673	1.13105	1.75801
195.67	2.30322	3.16765	195.67	1.1041	1.33846	195.67	0.00259614	0.00107498	195.67	1.16194	1.68372
197.667	2.18592	3.00645	197.667	1.04787	1.27035	197.667	0.00254416	0.00113917	197.667	1.13868	1.78425
199.663	2.25624	3.02614	199.663	1.08158	1.27866	199.663	0.00264556	0.00111218	199.663	1.18406	1.74199
201.66	2.1989	3.02534	201.66	1.05409	1.27833	201.66	0.00254388	0.00109514	201.66	1.13855	1.7153
203.657	2.30247	3.03006	203.657	1.10374	1.28032	203.657	0.00252826	0.00113008	203.657	1.13156	1.77002
205.653	2.29172	3.08524	205.653	1.09859	1.30364	205.653	0.00254587	0.00112099	205.653	1.13944	1.75578
207.65	2.16352	3.15141	207.65	1.03713	1.3316	207.65	0.00259727	0.00112922	207.65	1.16245	1.76868
209.646	2.12655	3.14162	209.646	1.01941	1.32746	209.646	0.00256319	0.00111133	209.646	1.1472	1.74066
211.643	2.11921	3.02766	211.643	1.01589	1.27931	211.643	0.00254615	0.00112184	211.643	1.13957	1.75712
213.64	2.25394	3.15457	213.64	1.08048	1.33293	213.64	0.0025737	0.00109571	213.64	1.1519	1.71619
215.636	2.31139	3.16545	215.636	1.10802	1.33753	215.636	0.00259869	0.00111531	215.636	1.16309	1.74689
217.633	2.08715	3.2016	217.633	1.00052	1.35281	217.633	0.00252968	0.00111048	217.633	1.1322	1.73932
219.63	2.09344	3.10907	219.63	1.00354	1.31371	219.63	0.00258932	0.00114797	219.63	1.15889	1.79804
221.626	2.24742	3.1857	221.626	1.07735	1.34609	221.626	0.00254871	0.00111162	221.626	1.14071	1.7411
223.623	2.26659	3.0184	223.623	1.08654	1.2754	223.623	0.0025365	0.00109742	223.623	1.13525	1.71886
225.62	2.21268	3.12087	225.62	1.0607	1.31869	225.62	0.00257654	0.00112298	225.62	1.15317	1.7589
227.616	2.14803	3.11789	227.616	1.02971	1.31744	227.616	0.00253025	0.00114371	227.616	1.13245	1.79137
229.613	2.30202	3.16068	229.613	1.10353	1.33552	229.613	0.00254388	0.00112837	229.613	1.13855	1.76735
231.609	2.16167	3.09275	231.609	1.03625	1.30681	231.609	0.0025328	0.0011048	231.609	1.1336	1.73043
233.606	2.25719	3.05991	233.606	1.08203	1.29294	233.606	0.00254729	0.00114825	233.606	1.14008	1.79849
235.603	2.22133	3.07172	235.603	1.06484	1.29793	235.603	0.0024635	0.00114257	235.603	1.10258	1.78959
237.599	2.16214	3.16466	237.599	1.03647	1.3372	237.599	0.00258165	0.00114087	237.599	1.15546	1.78692
239.596	2.21442	3.20933	239.596	1.06154	1.35607	239.596	0.00255354	0.00112127	239.596	1.14288	1.75623
241.593	2.14055	3.0424	241.593	1.02612	1.28553	241.593	0.00255524	0.00114541	241.593	1.14364	1.79404
243.589	1.99214	2.98641	243.589	0.954979	1.26188	243.589	0.00257086	0.00115138	243.589	1.15063	1.80338
245.586	2.09762	3.1407	245.586	1.00554	1.32707	245.586	0.00245953	0.00114428	245.586	1.1008	1.79226
247.583	2.23884	3.06599	247.583	1.07324	1.29551	247.583	0.00251065	0.00112979	247.583	1.12368	1.76957
249.579	2.15268	3.20756	249.579	1.03194	1.35532	249.579	0.0025399	0.00113803	249.579	1.13677	1.78247
251.576	2.0962	3.19448	251.576	1.00486	1.3498	251.576	0.00256717	0.00111275	251.576	1.14898	1.74288
253.572	2.10511	3.0024	253.572	1.00913	1.26863	253.572	0.00252513	0.00110792	253.572	1.13016	1.73532
255.569	2.07931	3.05726	255.569	0.996763	1.29182	255.569	0.00251292	0.00114712	255.569	1.1247	1.79671
257.566	2.14849	3.12907	257.566	1.02993	1.32216	257.566	0.00246776	0.00112638	257.566	1.10449	1.76423
259.562	2.19343	3.05607	259.562	1.05147	1.29131	259.562	0.00250213	0.0011031	259.562	1.11987	1.72776
261.559	2.15423	2.93319	261.559	1.03268	1.23939	261.559	0.00252712	0.00113888	261.559	1.13105	1.78381
263.556	2.10069	2.9747	263.556	1.00701	1.25693	263.556	0.00259813	0.00112269	263.556	1.16283	1.75845
265.552	2.11778	3.09113	265.552	1.01521	1.30613	265.552	0.00258535	0.00113263	265.552	1.15711	1.77402
267.549	2.02152	3.09064	267.549	0.969063	1.30592	267.549	0.00247543	0.0011315	267.549	1.10792	1.77224
269.546	2.11053	3.14186	269.546	1.01173	1.32756	269.546	0.00249645	0.00114882	269.546	1.11733	1.79938
271.542	1.95581	3.04757	271.542	0.937564	1.28772	271.542	0.00251548	0.0011173	271.542	1.12584	1.75
273.539	2.12609	3.27354	273.539	1.01919	1.3832	273.539	0.0025098	0.00110139	273.539	1.1233	1.72509
275.535	2.23637	3.25924	275.535	1.07206	1.37716	275.535	0.00253877	0.00109344	275.535	1.13627	1.71263
277.532	2.055	3.1237	277.532	0.985111	1.31989	277.532	0.00245101	0.00110253	277.532	1.09699	1.72687
279.529	1.98856	3.1538	279.529	0.953264	1.33261	279.529	0.00243738	0.00112667	279.529	1.09089	1.76468
281.525	2.00745	2.99611	281.525	0.962318	1.26598	281.525	0.00259955	0.00116217	281.525	1.16347	1.82028
283.522	2.79082	3.35748	283.522	1.33784	1.41867	283.522	0.00356007	0.00114769	283.522	1.59336	1.7976
285.519	3.07314	3.05679	285.519	1.47318	1.29162	285.519	0.00383783	0.00113519	285.519	1.71768	1.77802
287.515	3.07664	3.16153	287.515	1.47486	1.33587	287.515	0.00410963	0.00113348	287.515	1.83933	1.77536
289.512	3.08687	2.99027	289.512	1.47976	1.26351	289.512	0.00409969	0.00109145	289.512	1.83488	1.70952
291.509	3.13386	3.0555	291.509	1.50229	1.29107	291.509	0.00407015	0.00103891	291.509	1.82166	1.62722
293.505	3.13588	3.1315	293.505	1.50326	1.32319	293.505	0.00428287	0.0010693	293.505	1.91687	1.67482
295.502	3.18959	2.95629	295.502	1.529	1.24915	295.502	0.00429793	0.00102244	295.502	1.9236	1.60142
297.498	3.20792	2.9344	297.498	1.53779	1.2399	297.498	0.00440187	0.000995172	297.498	1.97013	1.55872
299.495	3.21048	2.76523	299.495	1.53902	1.16842	299.495	0.00443624	0.000963363	299.495	1.98551	1.5089
301.492	3.19285	2.80372	301.492	1.53057	1.18469	301.492	0.00447373	0.000966771	301.492	2.00229	1.51423
303.488	3.1362	2.81003	303.488	1.50341	1.18735	303.488	0.00447657	0.000971883	303.488	2.00356	1.52224
305.485	3.28437	2.77828	305.485	1.57444	1.17394	305.485	0.00452286	0.000928429	305.485	2.02428	1.45418
307.482	3.23304	2.87693	307.482	1.54983	1.21562	307.482	0.00465351	0.000937518	307.482	2.08275	1.46842
309.478	3.30631	2.87318	309.478	1.58495	1.21403	309.478	0.00457824	0.000946606	309.478	2.04907	1.48265
311.475	3.26797	2.70588	311.475	1.56658	1.14334	311.475	0.00460835	0.000940074	311.475	2.06254	1.47242
313.472	3.26976	2.81829	313.472	1.56743	1.19084	313.472	0.00449361	0.000910821	313.472	2.01119	1.4266
315.468	3.30624	2.81018	315.468	1.58492	1.18742	315.468	0.00454729	0.000908549	315.468	2.03521	1.42304
317.465	3.30454	2.68221	317.465	1.58411	1.13334	317.465	0.00461943	0.000922749	317.465	2.0675	1.44528
319.461	3.29342	2.81277	319.461	1.57878	1.18851	319.461	0.0046146	0.000851179	319.461	2.06534	1.33319
321.458	3.20737	2.78263	321.458	1.53753	1.17577	321.458	0.00462823	0.000864811	321.458	2.07144	1.35454
323.455	3.2738	2.74725	323.455	1.56937	1.16083	323.455	0.00456859	0.000858847	323.455	2.04474	1.3452
325.451	3.22146	2.69878	325.451	1.54428	1.14034	325.451	0.00453138	0.000813121	325.451	2.02809	1.27358
327.448	3.24316	2.68948	327.448	1.55468	1.13642	327.448	0.00467651	0.00078046	327.448	2.09305	1.22242
329.445	3.25289	2.78824	329.445	1.55935	1.17815	329.445	0.00463988	0.000796081	329.445	2.07665	1.24689
331.441	3.27181	2.64386	331.441	1.56842	1.11714	331.441	0.00470719	0.000726782	331.441	2.10678	1.13835
333.438	3.27174	2.55239	333.438	1.56839	1.07849	333.438	0.00455893	0.000742971	333.438	2.04042	1.1637
335.435	3.36857	2.41739	335.435	1.6148	1.02145	335.435	0.00467992	0.000718546	335.435	2.09457	1.12544
337.431	3.31172	2.50626	337.431	1.58755	1.059	337.431	0.00466061	0.000687589	337.431	2.08593	1.07696
339.428	3.27462	2.51604	339.428	1.56976	1.06313	339.428	0.00461971	0.000649247	339.428	2.06762	1.0169
341.424	3.19277	2.61177	341.424	1.53053	1.10358	341.424	0.00462255	0.000610338	341.424	2.0689	0.955961
343.421	3.43737	2.52988	343.421	1.64778	1.06897	343.421	0.00452826	0.000633911	343.421	2.02669	0.992883
345.418	3.37679	2.50831	345.418	1.61874	1.05986	345.418	0.00459642	0.00061687	345.418	2.0572	0.966192
347.414	3.21318	2.44139	347.414	1.54031	1.03159	347.414	0.00455552	0.000596421	347.414	2.0389	0.934164
349.411	3.21117	2.48951	349.411	1.53935	1.05192	349.411	0.00452059	0.000579665	349.411	2.02326	0.907918
351.408	3.23372	2.4346	351.408	1.55016	1.02872	351.408	0.00454928	0.000545584	351.408	2.0361	0.854537
353.404	3.26294	2.38675	353.404	1.56416	1.0085	353.404	0.00459216	0.000532235	353.404	2.05529	0.83363
355.401	3.35093	2.31086	355.401	1.60635	0.976431	355.401	0.00444788	0.000534507	355.401	1.99072	0.837189
357.398	3.15794	2.38821	357.398	1.51383	1.00911	357.398	0.00441465	0.000502414	357.398	1.97585	0.786922
