# Supplementary material for: TRPM7 residue S1269 mediates cAMP dependence of Ca2+ influx
Source: PLoS One. 2019 Jan 7;14(1):e0209563. doi: 10.1371/journal.pone.0209563 (PMC6322742; doi:10.1371/journal.pone.0209563)
Supplement: S1 File — Individual data and traces of Ca2+ and cAMP measurements in single cells as mentioned in Fig 1E. Despite poor signal-to-noise and cell-to-cell variability, the responses in 23 cells clearly demonstrate tight temporal correlation of TRPM7 inhibition and cAMP increase. (ZIP) [file pone.0209563.s001.zip › Duo meting Ca2+ en cAMP/exp-3a-4.xlsx]

## Sheet: Mean ROI
Time [s]	ROI1 HyD 4 [ns]	ROI1 HyD 2 [ns]				Time [s]	ROI1 HyD 4 [kCnts]	ROI1 HyD 2 [kCnts]
0	2.19352	1.98557	0	1	1	0	0.002582	0.00150597	0	1	1
1.996	2.0598	1.85902	1.996	0.939042	0.936269	1.996	0.00267579	0.00148034	1.996	1.03633	0.982979
3.993	2.065	1.87258	3.993	0.941409	0.943098	3.993	0.00265336	0.00150888	3.993	1.02764	1.00193
5.99	2.28131	2.00446	5.99	1.04002	1.00951	5.99	0.00257821	0.00149082	5.99	0.998533	0.989942
7.986	2.17952	1.86548	7.986	0.993617	0.939518	7.986	0.00261666	0.00140722	7.986	1.01343	0.934429
9.983	2.18676	1.90421	9.983	0.996921	0.959027	9.983	0.00263035	0.00145849	9.983	1.01873	0.968472
11.979	2.32615	1.92329	11.979	1.06047	0.968634	11.979	0.00264317	0.00147509	11.979	1.02369	0.979497
13.976	2.16509	1.83827	13.976	0.987039	0.925814	13.976	0.00265016	0.00150306	13.976	1.0264	0.998066
15.973	2.12315	1.97401	15.973	0.96792	0.99418	15.973	0.00265103	0.00145383	15.973	1.02674	0.965377
17.969	2.1778	1.90251	17.969	0.992837	0.958171	17.969	0.00262482	0.0014815	17.969	1.01658	0.983752
19.966	2.14674	1.87772	19.966	0.978677	0.945682	19.966	0.00258928	0.00148791	19.966	1.00282	0.988008
21.963	2.28731	1.87627	21.963	1.04276	0.944956	21.963	0.00271454	0.00150452	21.963	1.05133	0.999033
23.959	2.10212	1.80688	23.959	0.958332	0.910005	23.959	0.00263064	0.00147335	23.959	1.01884	0.978337
25.956	2.09888	1.90718	25.956	0.956859	0.960524	25.956	0.00266123	0.00147306	25.956	1.03069	0.978143
27.953	2.14534	1.86527	27.953	0.978036	0.939412	27.953	0.00262161	0.00144742	27.953	1.01534	0.961122
29.949	2.17954	1.89146	29.949	0.993626	0.952605	29.949	0.00264084	0.00146228	29.949	1.02279	0.970986
31.946	2.28915	2.04166	31.946	1.0436	1.02825	31.946	0.00261346	0.00147684	31.946	1.01218	0.980658
33.942	2.20444	1.87715	33.942	1.00498	0.945398	33.942	0.00264608	0.00149548	33.942	1.02482	0.993037
35.939	2.18417	1.86793	35.939	0.99574	0.940755	35.939	0.00263763	0.00148616	35.939	1.02155	0.986847
37.936	2.21731	1.72006	37.936	1.01085	0.866282	37.936	0.00261521	0.00146548	37.936	1.01286	0.973114
39.932	2.12952	1.91576	39.932	0.970824	0.964844	39.932	0.0026187	0.00149607	39.932	1.01421	0.993424
41.929	2.12655	1.7864	41.929	0.96947	0.899694	41.929	0.00263356	0.00143723	41.929	1.01997	0.954352
43.926	2.2104	2.00178	43.926	1.0077	1.00816	43.926	0.00265948	0.00152316	43.926	1.03001	1.01141
45.922	2.23331	1.92224	45.922	1.01814	0.968108	45.922	0.00263676	0.00143752	45.922	1.02121	0.954545
47.919	2.42402	2.03514	47.919	1.10508	1.02497	47.919	0.00294582	0.00145237	47.919	1.14091	0.96441
49.916	2.7058	1.95803	49.916	1.23354	0.986132	49.916	0.00363909	0.00141421	49.916	1.40941	0.939072
51.912	2.78537	2.02974	51.912	1.26982	1.02225	51.912	0.00382668	0.00153539	51.912	1.48206	1.01954
53.909	2.92129	1.99745	53.909	1.33178	1.00598	53.909	0.00389717	0.00152549	53.909	1.50936	1.01296
55.905	2.79364	1.98696	55.905	1.27359	1.0007	55.905	0.00384037	0.0015217	55.905	1.48736	1.01044
57.902	2.75905	1.97903	57.902	1.25782	0.996706	57.902	0.00376842	0.00160268	57.902	1.4595	1.06422
59.899	2.76466	2.02741	59.899	1.26038	1.02107	59.899	0.00379872	0.00157705	59.899	1.47123	1.0472
61.895	2.76769	2.02265	61.895	1.26176	1.01868	61.895	0.00378881	0.0015584	61.895	1.4674	1.03482
63.892	2.68557	2.13141	63.892	1.22432	1.07345	63.892	0.00375444	0.0016353	63.892	1.45408	1.08588
65.889	2.75494	2.13608	65.889	1.25595	1.0758	65.889	0.00366531	0.00162365	65.889	1.41956	1.07814
67.885	2.66863	2.01055	67.885	1.2166	1.01258	67.885	0.00366269	0.00162103	67.885	1.41855	1.0764
69.882	2.6254	2.02493	69.882	1.19689	1.01982	69.882	0.00355695	0.00162773	69.882	1.37759	1.08085
71.879	2.57957	2.10147	71.879	1.176	1.05837	71.879	0.00342878	0.00164084	71.879	1.32796	1.08956
73.875	2.53607	2.18613	73.875	1.15617	1.10101	73.875	0.00340577	0.00161025	73.875	1.31904	1.06925
75.872	2.57625	2.12045	75.872	1.17449	1.06793	75.872	0.00340693	0.00163297	75.872	1.31949	1.08433
77.868	2.5738	2.03445	77.868	1.17337	1.02462	77.868	0.00325109	0.00168715	77.868	1.25914	1.12031
79.865	2.50767	2.10699	79.865	1.14322	1.06115	79.865	0.0032441	0.00163181	79.865	1.25643	1.08356
81.862	2.51294	2.12537	81.862	1.14562	1.07041	81.862	0.00330003	0.00166618	81.862	1.27809	1.10638
83.858	2.5317	2.25613	83.858	1.15417	1.13627	83.858	0.00323828	0.0016956	83.858	1.25417	1.12592
85.855	2.46455	2.3321	85.855	1.12356	1.17452	85.855	0.00317914	0.00165249	85.855	1.23127	1.09729
87.852	2.4531	2.24342	87.852	1.11834	1.12986	87.852	0.00310224	0.00168774	87.852	1.20149	1.1207
89.848	2.46096	2.21616	89.848	1.12193	1.11614	89.848	0.00323653	0.00166997	89.848	1.2535	1.1089
91.845	2.41902	2.24202	91.845	1.10281	1.12916	91.845	0.003194	0.00172444	91.845	1.23703	1.14507
93.842	2.38767	2.24192	93.842	1.08851	1.12911	93.842	0.0031573	0.00175473	93.842	1.22281	1.16518
95.838	2.36609	2.19047	95.838	1.07868	1.10319	95.838	0.00308564	0.00171687	95.838	1.19506	1.14004
97.835	2.35863	2.32448	97.835	1.07527	1.17069	97.835	0.00311389	0.00174658	97.835	1.206	1.15977
99.831	2.44471	2.24985	99.831	1.11452	1.1331	99.831	0.00300291	0.00186426	99.831	1.16302	1.23791
101.828	2.29251	2.5864	101.828	1.04513	1.3026	101.828	0.00304049	0.00204748	101.828	1.17757	1.35957
103.825	2.17022	2.66281	103.825	0.98938	1.34108	103.825	0.00277862	0.00218992	103.825	1.07615	1.45416
105.821	2.15081	2.66347	105.821	0.980532	1.34141	105.821	0.00272968	0.00225284	105.821	1.0572	1.49594
107.818	2.22391	2.74164	107.818	1.01386	1.38078	107.818	0.00273667	0.00229828	107.818	1.05991	1.52611
109.815	2.17167	2.71848	109.815	0.99004	1.36912	109.815	0.00264521	0.00240198	109.815	1.02448	1.59497
111.811	2.12726	2.81594	111.811	0.969795	1.41821	111.811	0.00272415	0.00247422	111.811	1.05505	1.64294
113.808	2.16643	2.86146	113.808	0.987651	1.44113	113.808	0.00270288	0.00256015	113.808	1.04682	1.7
115.805	2.2154	2.92436	115.805	1.00998	1.47281	115.805	0.00265977	0.00256627	115.805	1.03012	1.70406
117.801	2.17832	2.89067	117.801	0.993075	1.45584	117.801	0.00264492	0.00258579	117.801	1.02437	1.71702
119.798	2.17209	2.78931	119.798	0.990233	1.40479	119.798	0.0026289	0.00269123	119.798	1.01816	1.78704
121.794	2.16177	3.10732	121.794	0.985526	1.56496	121.794	0.00260967	0.0026991	121.794	1.01072	1.79226
123.791	2.16754	2.99446	123.791	0.988159	1.50811	123.791	0.00268657	0.00277308	123.791	1.0405	1.84139
125.788	2.26058	2.8229	125.788	1.03057	1.42171	125.788	0.00269327	0.00278852	125.788	1.0431	1.85164
127.784	2.26946	3.03196	127.784	1.03462	1.527	127.784	0.00271017	0.00272997	127.784	1.04964	1.81277
129.781	2.07456	2.91428	129.781	0.945771	1.46773	129.781	0.00265686	0.00272182	129.781	1.02899	1.80735
131.778	2.2163	3.0019	131.778	1.01039	1.51186	131.778	0.00259161	0.00280396	131.778	1.00372	1.8619
133.774	2.11922	2.9752	133.774	0.966131	1.49841	133.774	0.00255986	0.00276755	133.774	0.991426	1.83772
135.771	2.09787	3.01995	135.771	0.956396	1.52095	135.771	0.00265803	0.00277949	135.771	1.02944	1.84565
137.768	2.26559	2.97524	137.768	1.03286	1.49843	137.768	0.0026388	0.00274163	137.768	1.022	1.8205
139.764	2.13919	2.96005	139.764	0.975235	1.49078	139.764	0.00263094	0.00274541	139.764	1.01895	1.82302
141.761	2.10298	2.94041	141.761	0.958727	1.48089	141.761	0.00257705	0.00276435	141.761	0.998082	1.83559
143.757	2.11504	3.0008	143.757	0.964222	1.51131	143.757	0.0026956	0.00278794	143.757	1.044	1.85126
145.754	2.0918	3.05471	145.754	0.953631	1.53846	145.754	0.00267696	0.00279581	145.754	1.03678	1.85648
147.751	2.15569	2.93521	147.751	0.982754	1.47827	147.751	0.00263297	0.0027993	147.751	1.01974	1.8588
149.747	2.11071	3.03365	149.747	0.962251	1.52785	149.747	0.00263181	0.00286397	149.747	1.01929	1.90174
151.744	2.13316	2.88796	151.744	0.972486	1.45448	151.744	0.00262744	0.00276872	151.744	1.0176	1.83849
153.741	2.11161	3.02426	153.741	0.962659	1.52312	153.741	0.00265395	0.00276493	153.741	1.02787	1.83598
155.737	2.06644	2.98946	155.737	0.94207	1.5056	155.737	0.00259831	0.00287766	155.737	1.00632	1.91083
157.734	2.13964	2.89083	157.734	0.975438	1.45592	157.734	0.00271395	0.00280017	157.734	1.05111	1.85938
159.731	2.12569	3.02354	159.731	0.969079	1.52276	159.731	0.00265657	0.00284154	159.731	1.02888	1.88685
161.727	2.09493	3.1241	161.727	0.955055	1.57341	161.727	0.00270201	0.00290329	161.727	1.04648	1.92785
163.724	2.22807	2.94795	163.724	1.01575	1.48469	163.724	0.00259598	0.00278823	163.724	1.00542	1.85145
165.72	2.26219	2.96962	165.72	1.03131	1.49561	165.72	0.00265686	0.00291203	165.72	1.02899	1.93366
167.717	2.10168	3.05526	167.717	0.958133	1.53874	167.717	0.00261258	0.00282202	167.717	1.01185	1.87389
169.714	2.23999	2.93175	169.714	1.02119	1.47653	169.714	0.00262103	0.00282057	169.714	1.01512	1.87292
171.71	2.14687	2.96468	171.71	0.978733	1.49311	171.71	0.00264783	0.00281707	171.71	1.0255	1.8706
173.707	2.113	3.14149	173.707	0.963295	1.58216	173.707	0.00261637	0.0028529	173.707	1.01331	1.89439
175.704	2.1834	2.95807	175.704	0.995389	1.48978	175.704	0.00263618	0.00280221	175.704	1.02098	1.86074
177.7	2.22879	3.01447	177.7	1.01608	1.51819	177.7	0.00261433	0.00284066	177.7	1.01252	1.88627
179.697	2.14181	2.98459	179.697	0.976426	1.50314	179.697	0.00263734	0.00285202	179.697	1.02144	1.89381
181.694	2.10285	3.02989	181.694	0.958665	1.52596	181.694	0.00259948	0.00279668	181.694	1.00677	1.85706
183.69	2.01012	3.0977	183.69	0.91639	1.56011	183.69	0.00257297	0.00290184	183.69	0.996503	1.92689
185.687	2.08951	3.00306	185.687	0.952586	1.51244	185.687	0.00257413	0.00281649	185.687	0.996954	1.87021
187.683	2.12576	3.09201	187.683	0.969111	1.55724	187.683	0.00262074	0.00289222	187.683	1.015	1.9205
189.68	2.17111	3.05736	189.68	0.989788	1.53979	189.68	0.00260151	0.00287678	189.68	1.00756	1.91025
191.677	2.20741	2.98544	191.677	1.00634	1.50357	191.677	0.00260763	0.00282086	191.677	1.00993	1.87311
193.673	2.06749	2.98897	193.673	0.942546	1.50535	193.673	0.0025453	0.00283396	193.673	0.985785	1.88182
195.67	2.052	2.97674	195.67	0.935484	1.49919	195.67	0.00263414	0.00286047	195.67	1.02019	1.89942
197.667	2.04564	2.9699	197.667	0.932584	1.49575	197.667	0.0025587	0.00288144	197.667	0.990975	1.91335
199.663	2.09015	3.0324	199.663	0.952877	1.52722	199.663	0.00263239	0.00286076	199.663	1.01952	1.89961
201.66	2.09689	3.02032	201.66	0.955947	1.52114	201.66	0.00254093	0.00282231	201.66	0.984093	1.87408
203.657	2.11939	3.06378	203.657	0.966208	1.54302	203.657	0.00260909	0.00287649	203.657	1.01049	1.91006
205.653	2.10103	3.01094	205.653	0.957835	1.51642	205.653	0.00262511	0.00288844	205.653	1.0167	1.91799
207.65	2.17796	3.11024	207.65	0.99291	1.56642	207.65	0.00266851	0.00290853	207.65	1.03351	1.93133
209.646	2.17934	3.00837	209.646	0.99354	1.51512	209.646	0.00253248	0.00287183	209.646	0.980821	1.90696
211.643	2.204	3.10538	211.643	1.00478	1.56398	211.643	0.00257239	0.00292776	211.643	0.996277	1.9441
213.64	2.10978	3.03552	213.64	0.961825	1.52879	213.64	0.00265482	0.00290999	213.64	1.0282	1.9323
215.636	2.16742	2.98895	215.636	0.988104	1.50534	215.636	0.00266181	0.00287038	215.636	1.03091	1.906
217.633	2.18654	2.90269	217.633	0.996821	1.4619	217.633	0.00259773	0.00285115	217.633	1.00609	1.89323
219.63	2.19104	3.00783	219.63	0.998872	1.51485	219.63	0.00262307	0.00276901	219.63	1.01591	1.83868
221.626	2.12943	3.06159	221.626	0.970784	1.54192	221.626	0.00261054	0.00292601	221.626	1.01106	1.94294
223.623	2.27978	2.92011	223.623	1.03933	1.47067	223.623	0.00261812	0.00289193	223.623	1.01399	1.92031
225.62	2.14203	3.09684	225.62	0.976529	1.55967	225.62	0.00265366	0.00283105	225.62	1.02775	1.87988
227.616	2.07111	3.01636	227.616	0.944197	1.51914	227.616	0.0026289	0.00282697	227.616	1.01816	1.87718
229.613	2.25826	2.9945	229.613	1.02951	1.50814	229.613	0.00265977	0.00286863	229.613	1.03012	1.90484
231.609	2.12595	3.01962	231.609	0.969197	1.52078	231.609	0.00261987	0.00292514	231.609	1.01467	1.94236
233.606	2.19966	3.04524	233.606	1.0028	1.53369	233.606	0.00260472	0.00292135	233.606	1.0088	1.93985
235.603	2.19196	3.07699	235.603	0.999291	1.54968	235.603	0.00265366	0.00287766	235.603	1.02775	1.91083
237.599	2.16094	2.99156	237.599	0.98515	1.50665	237.599	0.00267346	0.00286164	237.599	1.03542	1.90019
239.596	2.24428	2.996	239.596	1.02314	1.50889	239.596	0.00266968	0.0029397	239.596	1.03396	1.95203
241.593	2.13488	3.00463	241.593	0.973267	1.51323	241.593	0.00261375	0.00291786	241.593	1.0123	1.93752
243.589	2.04464	3.01785	243.589	0.932129	1.51989	243.589	0.00258928	0.002933	243.589	1.00282	1.94758
245.586	2.08461	3.0513	245.586	0.950351	1.53674	245.586	0.00267434	0.00287562	245.586	1.03576	1.90948
247.583	2.12603	3.12444	247.583	0.969235	1.57358	247.583	0.00259889	0.00286659	247.583	1.00654	1.90348
249.579	2.05225	2.96361	249.579	0.9356	1.49258	249.579	0.00259015	0.00293592	249.579	1.00316	1.94952
251.576	2.11031	3.16016	251.576	0.962068	1.59156	251.576	0.00265249	0.00291786	251.576	1.0273	1.93752
253.572	2.23154	3.00483	253.572	1.01734	1.51334	253.572	0.00263851	0.00290154	253.572	1.02189	1.92669
255.569	2.06625	3.10771	255.569	0.941981	1.56515	255.569	0.00259219	0.00292106	255.569	1.00395	1.93965
257.566	2.22056	3.09535	257.566	1.01233	1.55893	257.566	0.00263356	0.00291087	257.566	1.01997	1.93288
259.562	2.22045	3.01693	259.562	1.01228	1.51943	259.562	0.00268453	0.00290125	259.562	1.03971	1.9265
261.559	2.15247	3.13693	261.559	0.981287	1.57986	261.559	0.00255928	0.0029432	261.559	0.9912	1.95435
263.556	2.23981	2.97863	263.556	1.0211	1.50014	263.556	0.00261928	0.00290766	263.556	1.01444	1.93075
265.552	2.20771	3.08223	265.552	1.00647	1.55232	265.552	0.00263297	0.00291873	265.552	1.01974	1.9381
267.549	2.20814	3.04787	267.549	1.00667	1.53501	267.549	0.00262336	0.00294349	267.549	1.01602	1.95455
269.546	2.12698	3.11219	269.546	0.969669	1.56741	269.546	0.00265133	0.00287096	269.546	1.02685	1.90638
271.542	2.06893	3.16625	271.542	0.943203	1.59464	271.542	0.00265977	0.00283455	271.542	1.03012	1.88221
273.539	2.01254	3.06399	273.539	0.917497	1.54313	273.539	0.002649	0.00285843	273.539	1.02595	1.89807
275.535	2.1248	3.03997	275.535	0.968673	1.53103	275.535	0.00264987	0.00289251	275.535	1.02629	1.9207
277.532	2.00607	3.02787	277.532	0.914544	1.52494	277.532	0.00264084	0.0028963	277.532	1.02279	1.92321
279.529	2.03775	3.0369	279.529	0.928988	1.52949	279.529	0.00259365	0.00284853	279.529	1.00451	1.89149
281.525	2.12661	3.05686	281.525	0.969498	1.53954	281.525	0.0028226	0.00298311	281.525	1.09319	1.98085
283.522	2.79945	2.98661	283.522	1.27624	1.50416	283.522	0.0039464	0.00284969	283.522	1.52843	1.89226
285.519	2.98387	2.96556	285.519	1.36032	1.49356	285.519	0.00418293	0.00277542	285.519	1.62004	1.84294
287.515	3.09225	2.96057	287.515	1.40972	1.49105	287.515	0.00429653	0.00287008	287.515	1.66403	1.9058
289.512	3.01028	3.08666	289.512	1.37235	1.55455	289.512	0.00435479	0.00278008	289.512	1.6866	1.84603
291.509	3.09821	2.86005	291.509	1.41244	1.44042	291.509	0.00436703	0.00275561	291.509	1.69134	1.82979
293.505	3.05521	2.94889	293.505	1.39284	1.48516	293.505	0.00439849	0.00265249	293.505	1.70352	1.76132
295.502	3.11376	2.95353	295.502	1.41953	1.4875	295.502	0.00449782	0.00259423	295.502	1.74199	1.72263
297.498	3.08062	2.72059	297.498	1.40442	1.37018	297.498	0.00444771	0.00252869	297.498	1.72259	1.67911
299.495	3.06033	2.808	299.495	1.39517	1.4142	299.495	0.0045083	0.00245004	299.495	1.74605	1.62689
301.492	3.22676	2.69232	301.492	1.47105	1.35595	301.492	0.00459598	0.00241742	301.492	1.78001	1.60522
303.488	3.08308	2.77648	303.488	1.40554	1.39833	303.488	0.00454733	0.00237868	303.488	1.76117	1.5795
305.485	3.17145	2.54836	305.485	1.44583	1.28344	305.485	0.00466997	0.00221177	305.485	1.80866	1.46867
307.482	3.13238	2.55276	307.482	1.42802	1.28566	307.482	0.00465569	0.00224934	307.482	1.80314	1.49362
309.478	3.21342	2.6285	309.478	1.46496	1.3238	309.478	0.00474366	0.0021841	309.478	1.83721	1.45029
311.475	3.23049	2.38517	311.475	1.47275	1.20125	311.475	0.00471395	0.00213428	311.475	1.8257	1.41721
313.472	3.1383	2.47412	313.472	1.43072	1.24605	313.472	0.00482144	0.00205039	313.472	1.86733	1.36151
315.468	3.22682	2.53404	315.468	1.47107	1.27623	315.468	0.0047457	0.00199767	315.468	1.838	1.3265
317.465	3.2245	2.42211	317.465	1.47002	1.21986	317.465	0.00475823	0.00193096	317.465	1.84285	1.28221
319.461	3.24648	2.45224	319.461	1.48004	1.23503	319.461	0.00485872	0.00193766	319.461	1.88177	1.28665
321.458	3.16975	2.43938	321.458	1.44506	1.22856	321.458	0.00485115	0.00193417	321.458	1.87884	1.28433
323.455	3.21849	2.45683	323.455	1.46728	1.23735	323.455	0.0048963	0.00191756	323.455	1.89632	1.27331
325.451	3.14256	2.25786	325.451	1.43266	1.13714	325.451	0.00491145	0.00189106	325.451	1.90219	1.25571
327.448	3.22521	2.39025	327.448	1.47034	1.20381	327.448	0.00487504	0.00188698	327.448	1.88809	1.253
329.445	3.26588	2.44364	329.445	1.48888	1.2307	329.445	0.00495165	0.00185581	329.445	1.91776	1.2323
331.441	3.20107	2.31289	331.441	1.45933	1.16485	331.441	0.00484416	0.0018561	331.441	1.87613	1.2325
333.438	3.24652	2.1709	333.438	1.48006	1.09334	333.438	0.00496825	0.0018194	333.438	1.92419	1.20812
335.435	3.17412	2.41259	335.435	1.44705	1.21506	335.435	0.00500175	0.00179377	335.435	1.93716	1.1911
337.431	3.15197	2.26348	337.431	1.43695	1.13997	337.431	0.00490417	0.00176726	337.431	1.89937	1.1735
339.428	3.37589	2.24033	339.428	1.53903	1.12831	339.428	0.00490329	0.00180513	339.428	1.89903	1.19865
341.424	3.2494	2.14921	341.424	1.48136	1.08242	341.424	0.00491523	0.0017961	341.424	1.90366	1.19265
343.421	3.29971	2.0774	343.421	1.5043	1.04625	343.421	0.00492223	0.00177221	343.421	1.90636	1.17679
345.418	3.12582	2.27059	345.418	1.42503	1.14355	345.418	0.00483105	0.00175852	345.418	1.87105	1.1677
347.414	3.30541	2.22586	347.414	1.5069	1.12102	347.414	0.00499534	0.0017961	347.414	1.93468	1.19265
349.411	3.2128	2.24831	349.411	1.46468	1.13233	349.411	0.00492106	0.00173347	349.411	1.90591	1.15106
351.408	3.30202	2.19249	351.408	1.50535	1.10421	351.408	0.00481649	0.00179173	351.408	1.86541	1.18975
353.404	3.22569	2.09789	353.404	1.47056	1.05657	353.404	0.00496009	0.00175648	353.404	1.92103	1.16634
355.401	3.21645	2.23818	355.401	1.46635	1.12722	355.401	0.00489863	0.00175561	355.401	1.89722	1.16576
357.398	3.26667	2.12843	357.398	1.48924	1.07195	357.398	0.00492893	0.00173114	357.398	1.90896	1.14952
