# Supplementary material for: TRPM7 residue S1269 mediates cAMP dependence of Ca2+ influx
Source: PLoS One. 2019 Jan 7;14(1):e0209563. doi: 10.1371/journal.pone.0209563 (PMC6322742; doi:10.1371/journal.pone.0209563)
Supplement: S1 File — Individual data and traces of Ca2+ and cAMP measurements in single cells as mentioned in Fig 1E. Despite poor signal-to-noise and cell-to-cell variability, the responses in 23 cells clearly demonstrate tight temporal correlation of TRPM7 inhibition and cAMP increase. (ZIP) [file pone.0209563.s001.zip › Duo meting Ca2+ en cAMP/exp-3a-5.xlsx]

## Sheet: Mean ROI
Time [s]	ROI1 HyD 4 [ns]	ROI1 HyD 2 [ns]				Time [s]	ROI1 HyD 4 [kCnts]	ROI1 HyD 2 [kCnts]
0	2.00223	2.43643	0	1	1	0	0.00226616	0.00396768	0	1	1
1.996	2.01939	2.30201	1.996	1.00857	0.944829	1.996	0.00220588	0.0038675	1.996	0.9734	0.974752
3.993	2.10951	2.36702	3.993	1.05358	0.971511	3.993	0.00224694	0.00387274	3.993	0.991519	0.976073
5.99	2.0877	2.4157	5.99	1.04269	0.991491	5.99	0.00219773	0.00390448	5.99	0.969802	0.984073
7.986	2.03653	2.39255	7.986	1.01713	0.981992	7.986	0.00223529	0.00383256	7.986	0.986379	0.965945
9.983	2.01208	2.37061	9.983	1.00492	0.972985	9.983	0.00227956	0.00383052	9.983	1.00591	0.965431
11.979	2.01197	2.327	11.979	1.00486	0.955085	11.979	0.0022085	0.00379586	11.979	0.974557	0.956697
13.976	2.08481	2.34527	13.976	1.04125	0.962582	13.976	0.00220355	0.0038113	13.976	0.972372	0.960587
15.973	2.01995	2.40407	15.973	1.00885	0.986718	15.973	0.00218492	0.00382353	15.973	0.964148	0.96367
17.969	1.98639	2.35492	17.969	0.992086	0.966544	17.969	0.00225044	0.00380023	17.969	0.993061	0.957798
19.966	2.05596	2.32899	19.966	1.02683	0.955904	19.966	0.00227839	0.00384304	19.966	1.0054	0.968587
21.963	2.07942	2.41742	21.963	1.03855	0.992196	21.963	0.00223529	0.0037449	21.963	0.986379	0.943853
23.959	2.02329	2.43078	23.959	1.01052	0.99768	23.959	0.00226907	0.00382178	23.959	1.00129	0.963229
25.956	2.0567	2.30514	25.956	1.0272	0.946112	25.956	0.00216016	0.00374898	25.956	0.953225	0.944881
27.953	2.02128	2.37796	27.953	1.00952	0.976	27.953	0.00216482	0.00376966	27.953	0.955281	0.950092
29.949	2.04491	2.37356	29.949	1.02131	0.974196	29.949	0.00223646	0.00381538	29.949	0.986893	0.961615
31.946	1.93163	2.39759	31.946	0.96474	0.984056	31.946	0.00225044	0.00381829	31.946	0.993061	0.962349
33.942	2.04419	2.41814	33.942	1.02095	0.992494	33.942	0.00219482	0.00373821	33.942	0.968517	0.942165
35.939	1.95017	2.36834	35.939	0.973999	0.972055	35.939	0.00224054	0.00377519	35.939	0.988692	0.951486
37.936	2.18985	2.43377	37.936	1.0937	0.998908	37.936	0.0021788	0.00371142	37.936	0.961449	0.935413
39.932	1.96136	2.26868	39.932	0.979589	0.931148	39.932	0.00211008	0.00370996	39.932	0.931123	0.935046
41.929	2.08944	2.40846	41.929	1.04356	0.988519	41.929	0.00215871	0.003788	41.929	0.952583	0.954716
43.926	1.95483	2.36664	43.926	0.976327	0.971355	43.926	0.00217123	0.00378567	43.926	0.958108	0.954128
45.922	2.12824	2.42572	45.922	1.06293	0.995605	45.922	0.00211066	0.00372394	45.922	0.93138	0.938569
47.919	2.54789	2.43456	47.919	1.27253	0.999233	47.919	0.00305941	0.00367006	47.919	1.35004	0.924991
49.916	2.88511	2.40799	49.916	1.44095	0.988326	49.916	0.00340623	0.00366424	49.916	1.50308	0.923523
51.912	2.92478	2.43275	51.912	1.46076	0.998489	51.912	0.00346185	0.00382207	51.912	1.52763	0.963303
53.909	2.94321	2.43889	53.909	1.46997	1.00101	53.909	0.00349126	0.0039604	53.909	1.54061	0.998165
55.905	2.88405	2.55347	55.905	1.44042	1.04804	55.905	0.0033841	0.00394263	55.905	1.49332	0.993688
57.902	2.78694	2.53846	57.902	1.39192	1.04188	57.902	0.00328422	0.00402592	57.902	1.44924	1.01468
59.899	2.73468	2.63219	59.899	1.36582	1.08035	59.899	0.00315463	0.00412347	59.899	1.39206	1.03927
61.895	2.80695	2.59648	61.895	1.40191	1.06569	61.895	0.00306494	0.00415172	61.895	1.35248	1.04639
63.892	2.56576	2.62317	63.892	1.28145	1.07664	63.892	0.00308241	0.00421258	63.892	1.36019	1.06172
65.889	2.73879	2.66811	65.889	1.36787	1.09509	65.889	0.00292895	0.00432761	65.889	1.29247	1.09072
67.885	2.65384	2.65295	67.885	1.32544	1.08887	67.885	0.00290536	0.00431916	67.885	1.28206	1.08859
69.882	2.6584	2.65027	69.882	1.32772	1.08777	69.882	0.00282644	0.00442312	69.882	1.24724	1.11479
71.879	2.61844	2.69016	71.879	1.30776	1.10414	71.879	0.00289022	0.00437012	71.879	1.27538	1.10143
73.875	2.58787	2.68252	73.875	1.29249	1.101	73.875	0.0029371	0.00447321	73.875	1.29607	1.12741
75.872	2.49424	2.64709	75.872	1.24573	1.08646	75.872	0.00284886	0.00443797	75.872	1.25713	1.11853
77.868	2.5592	2.716	77.868	1.27817	1.11474	77.868	0.00286139	0.00447583	77.868	1.26266	1.12807
79.865	2.48849	2.74133	79.865	1.24286	1.12514	79.865	0.00282819	0.00450815	79.865	1.24801	1.13622
81.862	2.49342	2.74915	81.862	1.24532	1.12835	81.862	0.00278829	0.00456377	81.862	1.2304	1.15024
83.858	2.45612	2.70153	83.858	1.22669	1.10881	83.858	0.00274782	0.00453844	83.858	1.21254	1.14385
85.855	2.55675	2.77764	85.855	1.27695	1.14004	85.855	0.00273471	0.00466657	85.855	1.20676	1.17615
87.852	2.48083	2.78003	87.852	1.23903	1.14103	87.852	0.00277635	0.00462405	87.852	1.22513	1.16543
89.848	2.49943	2.77099	89.848	1.24832	1.13732	89.848	0.00272423	0.00466308	89.848	1.20213	1.17527
91.845	2.27802	2.85064	91.845	1.13774	1.17001	91.845	0.00262784	0.00467472	91.845	1.1596	1.1782
93.842	2.35323	2.77688	93.842	1.1753	1.13973	93.842	0.0025198	0.00476383	93.842	1.11192	1.20066
95.838	2.30016	2.85046	95.838	1.1488	1.16993	95.838	0.00258853	0.00482994	95.838	1.14225	1.21732
97.835	2.45129	2.82649	97.835	1.22428	1.16009	97.835	0.0027184	0.00498893	97.835	1.19956	1.25739
99.831	2.50429	2.97016	99.831	1.25075	1.21906	99.831	0.002735	0.00523908	99.831	1.20689	1.32044
101.828	2.37585	3.04133	101.828	1.1866	1.24827	101.828	0.00267647	0.00566948	101.828	1.18106	1.42892
103.825	2.34968	3.10061	103.825	1.17353	1.2726	103.825	0.00257513	0.00588497	103.825	1.13634	1.48323
105.821	2.26461	3.17826	105.821	1.13104	1.30447	105.821	0.00244933	0.00610862	105.821	1.08083	1.5396
107.818	2.25294	3.19273	107.818	1.12521	1.31041	107.818	0.00235149	0.00643157	107.818	1.03765	1.62099
109.815	2.24183	3.26276	109.815	1.11966	1.33915	109.815	0.0024339	0.00675451	109.815	1.07402	1.70239
111.811	2.15946	3.27141	111.811	1.07852	1.34271	111.811	0.00238876	0.00687886	111.811	1.0541	1.73372
113.808	2.28595	3.297	113.808	1.1417	1.35321	113.808	0.00235789	0.00709901	113.808	1.04048	1.78921
115.805	2.26515	3.34463	115.805	1.13131	1.37276	115.805	0.00240944	0.00708853	115.805	1.06322	1.78657
117.801	2.29797	3.33601	117.801	1.14771	1.36922	117.801	0.00244904	0.00726325	117.801	1.0807	1.83061
119.798	2.35761	3.29894	119.798	1.17749	1.354	119.798	0.00242079	0.00741176	119.798	1.06823	1.86804
121.794	2.32044	3.33164	121.794	1.15893	1.36743	121.794	0.0024205	0.00748719	121.794	1.06811	1.88705
123.791	2.14649	3.34891	123.791	1.07205	1.37452	123.791	0.00243885	0.00756086	123.791	1.0762	1.90561
125.788	2.32022	3.31773	125.788	1.15882	1.36172	125.788	0.00248631	0.00750582	125.788	1.09715	1.89174
127.784	2.30191	3.34374	127.784	1.14967	1.37239	127.784	0.00242196	0.00758212	127.784	1.06875	1.91097
129.781	2.22386	3.29205	129.781	1.11069	1.35118	129.781	0.00241817	0.00774985	129.781	1.06708	1.95325
131.778	2.18204	3.36662	131.778	1.0898	1.38178	131.778	0.00236896	0.00752912	131.778	1.04536	1.89761
133.774	2.17861	3.32137	133.774	1.08809	1.36321	133.774	0.00238847	0.00756785	133.774	1.05397	1.90738
135.771	2.44802	3.35032	135.771	1.22265	1.37509	135.771	0.00239837	0.00770414	135.771	1.05834	1.94172
137.768	2.13567	3.40574	137.768	1.06665	1.39784	137.768	0.00236546	0.00766016	137.768	1.04382	1.93064
139.764	2.19586	3.36693	139.764	1.09671	1.38191	139.764	0.00237041	0.00773879	139.764	1.046	1.95046
141.761	2.19501	3.41244	141.761	1.09628	1.40059	141.761	0.00234799	0.00769627	141.761	1.03611	1.93974
143.757	2.09625	3.34722	143.757	1.04696	1.37382	143.757	0.00239866	0.00768608	143.757	1.05847	1.93717
145.754	2.20941	3.33976	145.754	1.10347	1.37076	145.754	0.00231392	0.00786838	145.754	1.02107	1.98312
147.751	2.24775	3.38343	147.751	1.12262	1.38868	147.751	0.00239458	0.00781159	147.751	1.05667	1.96881
149.747	2.20273	3.34119	149.747	1.10014	1.37135	149.747	0.00233838	0.00786226	149.747	1.03187	1.98158
151.744	2.23333	3.37953	151.744	1.11542	1.38708	151.744	0.00236575	0.00766657	151.744	1.04395	1.93226
153.741	2.0946	3.34974	153.741	1.04613	1.37485	153.741	0.00236605	0.00770472	153.741	1.04408	1.94187
155.737	2.1357	3.37297	155.737	1.06666	1.38439	155.737	0.00239458	0.00792225	155.737	1.05667	1.9967
157.734	2.14932	3.39281	157.734	1.07346	1.39253	157.734	0.00234129	0.00783634	157.734	1.03315	1.97505
159.731	2.12534	3.35429	159.731	1.06149	1.37672	159.731	0.00238963	0.00782994	159.731	1.05448	1.97343
161.727	2.31283	3.42205	161.727	1.15513	1.40454	161.727	0.00233372	0.00780169	161.727	1.02981	1.96631
163.724	2.26751	3.46939	163.724	1.13249	1.42397	163.724	0.00236517	0.00779208	163.724	1.04369	1.96389
165.72	2.22004	3.36566	165.72	1.10878	1.38139	165.72	0.00233285	0.00798049	165.72	1.02943	2.01138
167.717	2.13353	3.3468	167.717	1.06557	1.37365	167.717	0.00232499	0.00786226	167.717	1.02596	1.98158
169.714	2.215	3.40696	169.714	1.10627	1.39834	169.714	0.00234683	0.00782644	169.714	1.03559	1.97255
171.71	2.23629	3.35164	171.71	1.1169	1.37563	171.71	0.00229033	0.00793477	171.71	1.01067	1.99985
173.707	2.18728	3.40593	173.707	1.09242	1.39792	173.707	0.00230344	0.00781246	173.707	1.01645	1.96903
175.704	2.17032	3.33421	175.704	1.08395	1.36848	175.704	0.002341	0.00777927	175.704	1.03302	1.96066
177.7	2.20678	3.36077	177.7	1.10216	1.37938	177.7	0.00226733	0.0077816	177.7	1.00051	1.96125
179.697	2.1633	3.37593	179.697	1.08045	1.38561	179.697	0.00230431	0.00794584	179.697	1.01683	2.00264
181.694	2.1693	3.43301	181.694	1.08344	1.40903	181.694	0.00226995	0.00783605	181.694	1.00167	1.97497
183.69	2.19829	3.3838	183.69	1.09792	1.38884	183.69	0.00233984	0.00793564	183.69	1.03251	2.00007
185.687	2.18324	3.39404	185.687	1.0904	1.39304	185.687	0.0022417	0.00784391	185.687	0.989206	1.97695
187.683	2.16719	3.38796	187.683	1.08239	1.39054	187.683	0.00223879	0.00791089	187.683	0.987921	1.99383
189.68	2.2521	3.40842	189.68	1.12479	1.39894	189.68	0.00225801	0.00782906	189.68	0.996402	1.97321
191.677	2.17718	3.38083	191.677	1.08738	1.38761	191.677	0.0022615	0.00781567	191.677	0.997944	1.96983
193.673	2.32207	3.32978	193.673	1.15974	1.36666	193.673	0.00225422	0.00780489	193.673	0.994731	1.96712
195.67	2.28935	3.42154	195.67	1.1434	1.40433	195.67	0.00223267	0.00788934	195.67	0.985222	1.9884
197.667	2.23004	3.39236	197.667	1.11378	1.39235	197.667	0.00230955	0.00789895	197.667	1.01915	1.99083
199.663	2.20236	3.37718	199.663	1.09995	1.38612	199.663	0.0022915	0.0079074	199.663	1.01118	1.99295
201.66	2.14589	3.43208	201.66	1.07175	1.40865	201.66	0.00226383	0.00790186	201.66	0.998972	1.99156
203.657	2.19278	3.38832	203.657	1.09517	1.39069	203.657	0.00227839	0.00795807	203.657	1.0054	2.00572
205.653	2.20021	3.34373	205.653	1.09888	1.37239	205.653	0.00225131	0.00788381	205.653	0.993446	1.98701
207.65	2.07825	3.36562	207.65	1.03797	1.38137	207.65	0.00222598	0.00797146	207.65	0.982267	2.0091
209.646	2.17525	3.36905	209.646	1.08641	1.38278	209.646	0.00232149	0.0078244	209.646	1.02442	1.97204
211.643	2.16094	3.41712	211.643	1.07927	1.40251	211.643	0.00225888	0.00799825	211.643	0.996787	2.01585
213.64	2.0921	3.41078	213.64	1.04489	1.39991	213.64	0.0022251	0.00798515	213.64	0.981881	2.01255
215.636	2.07516	3.37639	215.636	1.03642	1.38579	215.636	0.00225335	0.00796942	215.636	0.994346	2.00859
217.633	2.13936	3.38973	217.633	1.06849	1.39127	217.633	0.00222306	0.00792283	217.633	0.980982	1.99684
219.63	2.19479	3.39913	219.63	1.09617	1.39513	219.63	0.00228363	0.00778363	219.63	1.00771	1.96176
221.626	2.12809	3.42352	221.626	1.06286	1.40514	221.626	0.0022449	0.00786692	221.626	0.990619	1.98275
223.623	2.09354	3.3704	223.623	1.0456	1.38333	223.623	0.00224257	0.00789109	223.623	0.989591	1.98884
225.62	2.14473	3.35563	225.62	1.07117	1.37727	225.62	0.00228218	0.00791176	225.62	1.00707	1.99406
227.616	2.1866	3.40576	227.616	1.09208	1.39785	227.616	0.00230722	0.00791526	227.616	1.01812	1.99494
229.613	2.22247	3.36843	229.613	1.11	1.38253	229.613	0.00221316	0.00786896	229.613	0.976613	1.98327
231.609	2.13859	3.37728	231.609	1.0681	1.38616	231.609	0.00222481	0.00790973	231.609	0.981753	1.99354
233.606	2.15993	3.36979	233.606	1.07876	1.38308	233.606	0.00225917	0.00796709	233.606	0.996916	2.008
235.603	2.20082	3.35493	235.603	1.09918	1.37698	235.603	0.0022021	0.00785702	235.603	0.97173	1.98026
237.599	2.13665	3.41711	237.599	1.06714	1.40251	237.599	0.00226034	0.00800029	237.599	0.99743	2.01637
239.596	2.12194	3.38071	239.596	1.05979	1.38757	239.596	0.00221433	0.00796302	239.596	0.977127	2.00697
241.593	2.09362	3.45123	241.593	1.04564	1.41651	241.593	0.00229266	0.00792895	241.593	1.01169	1.99839
243.589	2.1415	3.38566	243.589	1.06956	1.3896	243.589	0.0022452	0.00794321	243.589	0.990748	2.00198
245.586	2.24091	3.40307	245.586	1.11921	1.39674	245.586	0.00222452	0.00789924	245.586	0.981624	1.9909
247.583	2.17565	3.44183	247.583	1.08661	1.41265	247.583	0.00223733	0.00790856	247.583	0.987278	1.99325
249.579	1.97776	3.41362	249.579	0.987776	1.40107	249.579	0.00221695	0.00787216	249.579	0.978283	1.98407
251.576	2.14694	3.43979	251.576	1.07228	1.41181	251.576	0.00227635	0.00785702	251.576	1.0045	1.98026
253.572	2.23252	3.35059	253.572	1.11501	1.3752	253.572	0.00221433	0.0079138	253.572	0.977127	1.99457
255.569	2.15933	3.41951	255.569	1.07846	1.40349	255.569	0.00222685	0.00793623	255.569	0.982652	2.00022
257.566	2.25024	3.39751	257.566	1.12386	1.39446	257.566	0.00220035	0.00788585	257.566	0.970959	1.98752
259.562	2.13686	3.45593	259.562	1.06724	1.41844	259.562	0.00225568	0.00788323	259.562	0.995374	1.98686
261.559	2.25828	3.40564	261.559	1.12788	1.3978	261.559	0.00228247	0.00790332	261.559	1.0072	1.99193
263.556	2.18644	3.35111	263.556	1.092	1.37542	263.556	0.00230169	0.00799767	263.556	1.01568	2.01571
265.552	2.1824	3.4051	265.552	1.08999	1.39758	265.552	0.0022979	0.00799156	265.552	1.01401	2.01417
267.549	2.22163	3.41231	267.549	1.10958	1.40054	267.549	0.00229004	0.00799651	267.549	1.01054	2.01541
269.546	2.0143	3.33982	269.546	1.00603	1.37079	269.546	0.00225946	0.00783605	269.546	0.997044	1.97497
271.542	2.08203	3.3807	271.542	1.03986	1.38756	271.542	0.00226966	0.00779557	271.542	1.00154	1.96477
273.539	2.02408	3.41838	273.539	1.01091	1.40303	273.539	0.00220122	0.00781945	273.539	0.971344	1.97079
275.535	2.1618	3.37686	275.535	1.0797	1.38599	275.535	0.00230052	0.00804368	275.535	1.01516	2.0273
277.532	2.13937	3.38588	277.532	1.06849	1.38969	277.532	0.00218957	0.0079371	277.532	0.966204	2.00044
279.529	2.14025	3.36118	279.529	1.06893	1.37955	279.529	0.00219598	0.00777519	279.529	0.969031	1.95963
281.525	2.17531	3.44424	281.525	1.08644	1.41364	281.525	0.00228101	0.00812376	281.525	1.00655	2.04749
283.522	2.83912	3.3666	283.522	1.41798	1.38178	283.522	0.00317647	0.00795486	283.522	1.4017	2.00492
285.519	3.00064	3.39459	285.519	1.49865	1.39326	285.519	0.00364473	0.00794554	285.519	1.60833	2.00257
287.515	3.07194	3.32367	287.515	1.53426	1.36416	287.515	0.00381217	0.00791206	287.515	1.68222	1.99413
289.512	3.18259	3.31759	289.512	1.58952	1.36166	289.512	0.00393885	0.00790681	289.512	1.73811	1.99281
291.509	3.05258	3.36582	291.509	1.52459	1.38146	291.509	0.00398427	0.00783751	291.509	1.75816	1.97534
293.505	3.15563	3.40893	293.505	1.57605	1.39915	293.505	0.00401427	0.00778888	293.505	1.7714	1.96308
295.502	3.23945	3.31348	295.502	1.61792	1.35997	295.502	0.00415521	0.00775015	295.502	1.83359	1.95332
297.498	3.17438	3.41291	297.498	1.58542	1.40078	297.498	0.00416511	0.00775073	297.498	1.83796	1.95347
299.495	3.12444	3.24919	299.495	1.56048	1.33359	299.495	0.00417851	0.00757455	299.495	1.84387	1.90906
301.492	3.21748	3.27373	301.492	1.60695	1.34366	301.492	0.00426907	0.00749534	301.492	1.88383	1.8891
303.488	3.1295	3.29769	303.488	1.56301	1.35349	303.488	0.00433751	0.00740565	303.488	1.91403	1.8665
305.485	3.2941	3.24188	305.485	1.64521	1.33059	305.485	0.00429936	0.00734566	305.485	1.8972	1.85138
307.482	3.19549	3.25392	307.482	1.59597	1.33553	307.482	0.00438934	0.00724752	307.482	1.93691	1.82664
309.478	3.24439	3.19786	309.478	1.62039	1.31252	309.478	0.00432935	0.0070795	309.478	1.91043	1.78429
311.475	3.23761	3.22642	311.475	1.617	1.32424	311.475	0.00438789	0.0069636	311.475	1.93626	1.75508
313.472	3.19359	3.17289	313.472	1.59502	1.30227	313.472	0.00447001	0.00683518	313.472	1.9725	1.72272
315.468	3.20182	3.09944	315.468	1.59912	1.27212	315.468	0.00443623	0.00655271	315.468	1.95759	1.65152
317.465	3.18842	3.19292	317.465	1.59243	1.31049	317.465	0.00441031	0.00651805	317.465	1.94616	1.64279
319.461	3.28086	3.05949	319.461	1.6386	1.25572	319.461	0.00451543	0.00637566	319.461	1.99255	1.6069
321.458	3.32461	3.10785	321.458	1.66045	1.27558	321.458	0.00461182	0.00627402	321.458	2.03508	1.58128
323.455	3.2201	3.05959	323.455	1.60826	1.25577	323.455	0.00454747	0.00611241	323.455	2.00668	1.54055
325.451	3.25574	2.99583	325.451	1.62605	1.2296	325.451	0.00457804	0.00599447	325.451	2.02017	1.51083
327.448	3.26557	3.01992	327.448	1.63097	1.23949	327.448	0.00458125	0.00586488	327.448	2.02159	1.47817
329.445	3.2698	2.92968	329.445	1.63308	1.20245	329.445	0.00454805	0.00588323	329.445	2.00694	1.48279
331.441	3.17623	2.9878	331.441	1.58634	1.2263	331.441	0.00456028	0.00562114	331.441	2.01234	1.41673
333.438	3.2506	2.94342	333.438	1.62349	1.20809	333.438	0.0046258	0.00550029	333.438	2.04125	1.38628
335.435	3.25233	2.87757	335.435	1.62435	1.18106	335.435	0.00459435	0.00548427	335.435	2.02737	1.38224
337.431	3.17078	2.9677	337.431	1.58362	1.21805	337.431	0.004553	0.00544758	337.431	2.00912	1.37299
339.428	3.27356	2.85988	339.428	1.63495	1.1738	339.428	0.00450175	0.00532062	339.428	1.98651	1.34099
341.424	3.21693	2.82367	341.424	1.60667	1.15894	341.424	0.004659	0.00520472	341.424	2.0559	1.31178
343.421	3.33702	2.7854	343.421	1.66665	1.14323	343.421	0.00451543	0.00519831	343.421	1.99255	1.31017
345.418	3.23292	2.80788	345.418	1.61466	1.15246	345.418	0.00460309	0.00517647	345.418	2.03123	1.30466
347.414	3.23818	2.84529	347.414	1.61729	1.16781	347.414	0.00458358	0.00512464	347.414	2.02262	1.2916
349.411	3.31207	2.78775	349.411	1.65419	1.14419	349.411	0.00465288	0.00511037	349.411	2.0532	1.288
351.408	3.2022	2.80704	351.408	1.59932	1.15211	351.408	0.00465929	0.00504514	351.408	2.05603	1.27156
353.404	3.17931	2.71979	353.404	1.58789	1.1163	353.404	0.00469045	0.00499563	353.404	2.06978	1.25908
355.401	3.19954	2.75425	355.401	1.59799	1.13044	355.401	0.00463133	0.0049007	355.401	2.04369	1.23516
357.398	3.26001	2.72653	357.398	1.62819	1.11907	357.398	0.0046357	0.00499534	357.398	2.04562	1.25901
