# Supplementary material for: TRPM7 residue S1269 mediates cAMP dependence of Ca2+ influx
Source: PLoS One. 2019 Jan 7;14(1):e0209563. doi: 10.1371/journal.pone.0209563 (PMC6322742; doi:10.1371/journal.pone.0209563)
Supplement: S1 File — Individual data and traces of Ca2+ and cAMP measurements in single cells as mentioned in Fig 1E. Despite poor signal-to-noise and cell-to-cell variability, the responses in 23 cells clearly demonstrate tight temporal correlation of TRPM7 inhibition and cAMP increase. (ZIP) [file pone.0209563.s001.zip › Duo meting Ca2+ en cAMP/exp-3a-6.xlsx]

## Sheet: Mean ROI
Time [s]	ROI1 HyD 4 [ns]	ROI1 HyD 2 [ns]				Time [s]	ROI1 HyD 4 [kCnts]	ROI1 HyD 2 [kCnts]
0	1.85914	2.16184	0	1	1	0	0.00217279	0.00323689	0	1	1
1.996	1.96089	2.23222	1.996	1.05473	1.03255	1.996	0.00216579	0.00311509	1.996	0.996782	0.962373
3.993	2.01614	2.17901	3.993	1.08445	1.00794	3.993	0.00211364	0.00317016	3.993	0.972777	0.979386
5.99	1.94133	2.20794	5.99	1.04421	1.02133	5.99	0.00210985	0.00318444	5.99	0.971034	0.983797
7.986	2.09898	2.19518	7.986	1.12901	1.01542	7.986	0.00213491	0.0031081	7.986	0.982567	0.960212
9.983	2.00137	2.22318	9.983	1.0765	1.02838	9.983	0.00217395	0.003162	9.983	1.00054	0.976866
11.979	1.9303	2.22087	11.979	1.03827	1.02731	11.979	0.0021116	0.0031352	11.979	0.971839	0.968584
13.976	1.9323	2.27836	13.976	1.03935	1.0539	13.976	0.00212675	0.00310082	13.976	0.978812	0.957962
15.973	2.03508	2.30404	15.973	1.09463	1.06578	15.973	0.00208508	0.00315559	15.973	0.959635	0.974885
17.969	2.00593	2.24732	17.969	1.07895	1.03954	17.969	0.00211101	0.00305857	17.969	0.97157	0.94491
19.966	1.84463	2.15224	19.966	0.992195	0.99556	19.966	0.00211917	0.00304691	19.966	0.975325	0.941309
21.963	1.96037	2.25062	21.963	1.05445	1.04107	21.963	0.00216375	0.00303555	21.963	0.995843	0.937798
23.959	1.88442	2.32683	23.959	1.01359	1.07632	23.959	0.00211626	0.0030912	23.959	0.973984	0.954991
25.956	1.97935	2.24459	25.956	1.06466	1.03828	25.956	0.00215763	0.00316288	25.956	0.993027	0.977136
27.953	1.88114	2.17955	27.953	1.01183	1.00819	27.953	0.00218735	0.00305332	27.953	1.00671	0.943289
29.949	1.91428	2.21288	29.949	1.02966	1.02361	29.949	0.00218153	0.00312209	29.949	1.00402	0.964533
31.946	1.95998	2.26921	31.946	1.05424	1.04967	31.946	0.00221358	0.00317949	31.946	1.01877	0.982267
33.942	1.86402	2.32777	33.942	1.00262	1.07676	33.942	0.00217541	0.00309819	33.942	1.00121	0.957152
35.939	1.95711	2.2705	35.939	1.0527	1.05026	35.939	0.00216521	0.00306498	35.939	0.996513	0.94689
37.936	2.01127	2.24373	37.936	1.08183	1.03788	37.936	0.00214948	0.00310868	37.936	0.989272	0.960392
39.932	1.89963	2.27069	39.932	1.02178	1.05035	39.932	0.00214452	0.00308625	39.932	0.986992	0.953461
41.929	1.90007	2.2603	41.929	1.02202	1.04554	41.929	0.00209819	0.00307255	41.929	0.96567	0.94923
43.926	1.84661	2.29334	43.926	0.993261	1.06083	43.926	0.00209645	0.00312966	43.926	0.964865	0.966874
45.922	1.76917	2.24597	45.922	0.951606	1.03892	45.922	0.00207343	0.00304575	45.922	0.954271	0.940949
47.919	2.66181	2.36299	47.919	1.43174	1.09305	47.919	0.00315793	0.0030979	47.919	1.4534	0.957062
49.916	2.65468	2.29068	49.916	1.4279	1.0596	49.916	0.00322086	0.00312179	49.916	1.48237	0.964443
51.912	2.69889	2.21992	51.912	1.45169	1.02687	51.912	0.00324738	0.00322203	51.912	1.49457	0.995409
53.909	2.81853	2.37844	53.909	1.51604	1.10019	53.909	0.00323864	0.00333042	53.909	1.49055	1.0289
55.905	2.62244	2.41936	55.905	1.41057	1.11912	55.905	0.00308829	0.00325291	55.905	1.42135	1.00495
57.902	2.54987	2.44584	57.902	1.37153	1.13137	57.902	0.00299068	0.00336393	57.902	1.37642	1.03925
59.899	2.64683	2.44772	59.899	1.42368	1.13224	59.899	0.00299155	0.00341434	59.899	1.37683	1.05482
61.895	2.42721	2.50221	61.895	1.30556	1.15744	61.895	0.00288287	0.00345892	61.895	1.32681	1.06859
63.892	2.55119	2.53219	63.892	1.37224	1.17131	63.892	0.00293182	0.00351107	63.892	1.34934	1.08471
65.889	2.56594	2.47449	65.889	1.38018	1.14462	65.889	0.00287587	0.00354312	65.889	1.32359	1.09461
67.885	2.50008	2.52822	67.885	1.34475	1.16948	67.885	0.00281876	0.00364423	67.885	1.2973	1.12584
69.882	2.55249	2.63253	69.882	1.37294	1.21773	69.882	0.00284411	0.00371154	69.882	1.30897	1.14664
71.879	2.55368	2.61535	71.879	1.37358	1.20978	71.879	0.00276428	0.00373106	71.879	1.27223	1.15267
73.875	2.42266	2.63541	73.875	1.30311	1.21906	73.875	0.00275903	0.00377418	73.875	1.26981	1.16599
75.872	2.53631	2.62675	75.872	1.36424	1.21505	75.872	0.00276807	0.00382401	75.872	1.27397	1.18138
77.868	2.42179	2.70356	77.868	1.30264	1.25058	77.868	0.00271212	0.00382401	77.868	1.24822	1.18138
79.865	2.47801	2.71859	79.865	1.33288	1.25754	79.865	0.0027567	0.00395455	79.865	1.26874	1.22171
81.862	2.41475	2.63667	81.862	1.29885	1.21964	81.862	0.00272786	0.00386072	81.862	1.25546	1.19273
83.858	2.44352	2.67029	83.858	1.31433	1.23519	83.858	0.00272844	0.00393561	83.858	1.25573	1.21586
85.855	2.39682	2.68309	85.855	1.28921	1.24112	85.855	0.00267075	0.00385839	85.855	1.22918	1.19201
87.852	2.40985	2.71466	87.852	1.29622	1.25572	87.852	0.00270425	0.00393269	87.852	1.2446	1.21496
89.848	2.33926	2.73629	89.848	1.25825	1.26572	89.848	0.00259033	0.00396037	89.848	1.19217	1.22351
91.845	2.26706	2.77148	91.845	1.21941	1.282	91.845	0.00252652	0.0041384	91.845	1.1628	1.27851
93.842	2.31341	2.77379	93.842	1.24434	1.28307	93.842	0.00260402	0.0041926	93.842	1.19847	1.29526
95.838	2.35537	2.80234	95.838	1.26691	1.29628	95.838	0.00257634	0.00414802	95.838	1.18573	1.28148
97.835	2.29398	2.89415	97.835	1.23389	1.33875	97.835	0.00252535	0.00432197	97.835	1.16226	1.33522
99.831	2.27583	2.90482	99.831	1.22413	1.34368	99.831	0.00256731	0.00454633	99.831	1.18157	1.40454
101.828	2.34352	3.00094	101.828	1.26054	1.38814	101.828	0.00255682	0.00497319	101.828	1.17675	1.53641
103.825	2.23026	3.11377	103.825	1.19962	1.44033	103.825	0.00240763	0.00518706	103.825	1.10809	1.60248
105.821	2.12319	3.14456	105.821	1.14203	1.45458	105.821	0.00237762	0.00546911	105.821	1.09427	1.68962
107.818	2.17211	3.2453	107.818	1.16834	1.50118	107.818	0.00236626	0.00570688	107.818	1.08904	1.76307
109.815	2.27312	3.20493	109.815	1.22267	1.4825	109.815	0.00232051	0.00588316	109.815	1.06799	1.81754
111.811	2.12091	3.27887	111.811	1.1408	1.5167	111.811	0.00231177	0.00604458	111.811	1.06397	1.8674
113.808	2.16433	3.27704	113.808	1.16415	1.51586	113.808	0.0023549	0.00609266	113.808	1.08381	1.88226
115.805	2.19967	3.25765	115.805	1.18317	1.50689	115.805	0.00233887	0.00618036	115.805	1.07644	1.90935
117.801	2.29379	3.32738	117.801	1.23379	1.53914	117.801	0.00234237	0.00633479	117.801	1.07805	1.95706
119.798	2.11034	3.36348	119.798	1.13512	1.55584	119.798	0.00245862	0.00639656	119.798	1.13155	1.97615
121.794	2.28338	3.22723	121.794	1.22819	1.49282	121.794	0.00248514	0.00659499	121.794	1.14376	2.03745
123.791	2.19527	3.34315	123.791	1.1808	1.54644	123.791	0.00250029	0.00661684	123.791	1.15073	2.0442
125.788	2.17723	3.32877	125.788	1.1711	1.53979	125.788	0.00242483	0.00664044	125.788	1.116	2.05149
127.784	2.21969	3.32617	127.784	1.19393	1.53858	127.784	0.00240064	0.00675437	127.784	1.10487	2.08669
129.781	2.18442	3.35537	129.781	1.17496	1.55209	129.781	0.00238782	0.00665501	129.781	1.09897	2.05599
131.778	2.22916	3.3841	131.778	1.19903	1.56538	131.778	0.00241171	0.00666026	131.778	1.10996	2.05761
133.774	2.26485	3.31119	133.774	1.21822	1.53166	133.774	0.0023817	0.00672611	133.774	1.09615	2.07795
135.771	2.35406	3.32608	135.771	1.26621	1.53854	135.771	0.00236218	0.00676923	135.771	1.08717	2.09128
137.768	2.26915	3.40188	137.768	1.22054	1.57361	137.768	0.00237209	0.00692686	137.768	1.09173	2.13998
139.764	2.20741	3.3061	139.764	1.18733	1.5293	139.764	0.00236888	0.00678584	139.764	1.09025	2.09641
141.761	1.96128	3.33056	141.761	1.05494	1.54062	141.761	0.00237762	0.00686597	141.761	1.09427	2.12116
143.757	2.24115	3.34591	143.757	1.20547	1.54772	143.757	0.00235286	0.00682663	143.757	1.08288	2.10901
145.754	2.17429	3.37642	145.754	1.16951	1.56183	145.754	0.00238287	0.00693473	145.754	1.09669	2.14241
147.751	2.04917	3.35668	147.751	1.10221	1.5527	147.751	0.00236742	0.00686538	147.751	1.08958	2.12098
149.747	2.20234	3.35082	149.747	1.1846	1.54998	149.747	0.00241317	0.00687529	149.747	1.11063	2.12404
151.744	2.11661	3.33265	151.744	1.13849	1.54158	151.744	0.00234295	0.00690122	151.744	1.07832	2.13206
153.741	2.33239	3.41229	153.741	1.25455	1.57842	153.741	0.00231614	0.00700816	153.741	1.06598	2.16509
155.737	2.18307	3.35918	155.737	1.17424	1.55385	155.737	0.00230449	0.00696416	155.737	1.06061	2.1515
157.734	2.16159	3.33087	157.734	1.16268	1.54076	157.734	0.00240851	0.00694843	157.734	1.10849	2.14664
159.731	2.12277	3.32155	159.731	1.1418	1.53645	159.731	0.00230594	0.00697261	159.731	1.06128	2.15411
161.727	2.10563	3.37597	161.727	1.13258	1.56162	161.727	0.00233625	0.00692075	161.727	1.07523	2.13809
163.724	2.13784	3.32815	163.724	1.14991	1.5395	163.724	0.00233304	0.00697203	163.724	1.07376	2.15393
165.72	2.28827	3.40273	165.72	1.23082	1.574	165.72	0.00236305	0.00699621	165.72	1.08757	2.1614
167.717	2.141	3.39254	167.717	1.15161	1.56929	167.717	0.0023141	0.00697523	167.717	1.06504	2.15492
169.714	2.14449	3.41221	169.714	1.15348	1.57838	169.714	0.00228205	0.00699679	169.714	1.05029	2.16158
171.71	2.17257	3.37921	171.71	1.16859	1.56312	171.71	0.00233916	0.00706672	171.71	1.07657	2.18318
173.707	2.05305	3.39222	173.707	1.1043	1.56914	173.707	0.00228671	0.00698135	173.707	1.05243	2.15681
175.704	2.07929	3.3693	175.704	1.11842	1.55854	175.704	0.00230886	0.00697115	175.704	1.06263	2.15366
177.7	2.12305	3.40435	177.7	1.14195	1.57475	177.7	0.00225641	0.00693852	177.7	1.03849	2.14358
179.697	2.13816	3.33613	179.697	1.15008	1.54319	179.697	0.00232314	0.00713054	179.697	1.0692	2.2029
181.694	2.13415	3.36177	181.694	1.14792	1.55505	181.694	0.00226865	0.00697873	181.694	1.04412	2.156
183.69	2.18879	3.32449	183.69	1.17731	1.53781	183.69	0.00232197	0.00709178	183.69	1.06866	2.19093
185.687	2.12078	3.37312	185.687	1.14073	1.5603	185.687	0.00231119	0.0069898	185.687	1.0637	2.15942
187.683	2.16206	3.39336	187.683	1.16293	1.56967	187.683	0.00224913	0.00708654	187.683	1.03513	2.18931
189.68	2.16775	3.35084	189.68	1.16599	1.54999	189.68	0.00233304	0.00712209	189.68	1.07376	2.20029
191.677	1.99341	3.36924	191.677	1.07222	1.55851	191.677	0.00220804	0.00720134	191.677	1.01623	2.22477
193.673	2.11698	3.35156	193.673	1.13868	1.55033	193.673	0.00227652	0.0070507	193.673	1.04774	2.17823
195.67	2.11359	3.41961	195.67	1.13687	1.58181	195.67	0.00227098	0.00707896	195.67	1.04519	2.18697
197.667	2.03228	3.40734	197.667	1.09313	1.57613	197.667	0.00229283	0.00711538	197.667	1.05525	2.19822
199.663	2.1087	3.34297	199.663	1.13423	1.54636	199.663	0.00224301	0.00714889	199.663	1.03232	2.20857
201.66	2.20716	3.40163	201.66	1.18719	1.57349	201.66	0.00225175	0.00715793	201.66	1.03634	2.21136
203.657	2.15494	3.46424	203.657	1.1591	1.60245	203.657	0.00229079	0.00710315	203.657	1.05431	2.19444
205.653	2.21312	3.35517	205.653	1.1904	1.552	205.653	0.00230128	0.0071285	205.653	1.05914	2.20227
207.65	2.04743	3.41977	207.65	1.10128	1.58188	207.65	0.00220629	0.00708159	207.65	1.01542	2.18778
209.646	1.99741	3.35657	209.646	1.07437	1.55265	209.646	0.00231702	0.0071454	209.646	1.06638	2.20749
211.643	2.23603	3.3458	211.643	1.20272	1.54766	211.643	0.00230857	0.00721125	211.643	1.06249	2.22783
213.64	2.15575	3.35359	213.64	1.15954	1.55127	213.64	0.00231061	0.0071792	213.64	1.06343	2.21793
215.636	2.08315	3.34358	215.636	1.12049	1.54664	215.636	0.00225583	0.00715676	215.636	1.03822	2.211
217.633	2.10955	3.36463	217.633	1.13469	1.55638	217.633	0.00222057	0.00707517	217.633	1.02199	2.1858
219.63	2.1076	3.36536	219.63	1.13364	1.55671	219.63	0.00227914	0.00716055	219.63	1.04895	2.21217
221.626	2.17137	3.34808	221.626	1.16794	1.54872	221.626	0.00223951	0.0071285	221.626	1.03071	2.20227
223.623	2.16654	3.36681	223.623	1.16535	1.55738	223.623	0.00224971	0.00713578	223.623	1.0354	2.20452
225.62	2.05828	3.38311	225.62	1.10711	1.56492	225.62	0.00220484	0.00727914	225.62	1.01475	2.24881
227.616	1.98542	3.34816	227.616	1.06792	1.54876	227.616	0.00218823	0.00719697	227.616	1.00711	2.22342
229.613	2.12466	3.40427	229.613	1.14282	1.57471	229.613	0.00220367	0.00715122	229.613	1.01421	2.20929
231.609	2.06588	3.33193	231.609	1.1112	1.54125	231.609	0.0021891	0.00708188	231.609	1.00751	2.18787
233.606	2.06235	3.38223	233.606	1.1093	1.56452	233.606	0.00217657	0.00712209	233.606	1.00174	2.20029
235.603	2.03739	3.34142	235.603	1.09588	1.54564	235.603	0.00222115	0.00715268	235.603	1.02226	2.20974
237.599	2.11532	3.39704	237.599	1.13779	1.57137	237.599	0.0021824	0.00707051	237.599	1.00443	2.18436
239.596	2.12616	3.39027	239.596	1.14362	1.56824	239.596	0.0021655	0.00716608	239.596	0.996647	2.21388
241.593	1.96562	3.30019	241.593	1.05727	1.52657	241.593	0.00226428	0.00713753	241.593	1.04211	2.20506
243.589	1.9834	3.39317	243.589	1.06684	1.56958	243.589	0.00221853	0.00723135	243.589	1.02105	2.23404
245.586	2.01982	3.3637	245.586	1.08643	1.55595	245.586	0.00220105	0.0071081	245.586	1.01301	2.19597
247.583	2.16918	3.36418	247.583	1.16677	1.55617	247.583	0.00225204	0.0070641	247.583	1.03648	2.18237
249.579	2.16772	3.35334	249.579	1.16598	1.55115	249.579	0.0021926	0.00710227	249.579	1.00912	2.19417
251.576	2.06994	3.39814	251.576	1.11339	1.57187	251.576	0.00213695	0.00710956	251.576	0.983505	2.19642
253.572	2.09008	3.35406	253.572	1.12422	1.55149	253.572	0.00219085	0.00709528	253.572	1.00831	2.19201
255.569	2.30421	3.36901	255.569	1.23939	1.5584	255.569	0.00222086	0.00727535	255.569	1.02213	2.24764
257.566	2.06305	3.38201	257.566	1.10968	1.56441	257.566	0.00218939	0.00701603	257.566	1.00764	2.16752
259.562	1.97276	3.35131	259.562	1.06111	1.55022	259.562	0.00218765	0.00703234	259.562	1.00684	2.17256
261.559	2.00439	3.36618	261.559	1.07813	1.55709	261.559	0.00216696	0.00712005	261.559	0.997318	2.19966
263.556	2.05814	3.39851	263.556	1.10704	1.57204	263.556	0.00225758	0.00714132	263.556	1.03902	2.20623
265.552	2.02427	3.39244	265.552	1.08882	1.56924	265.552	0.00221154	0.00710927	265.552	1.01784	2.19633
267.549	2.06333	3.39253	267.549	1.10983	1.56928	267.549	0.00218823	0.00716696	267.549	1.00711	2.21415
269.546	2.12035	3.42737	269.546	1.1405	1.5854	269.546	0.00222523	0.00692774	269.546	1.02414	2.14025
271.542	2.02932	3.38942	271.542	1.09154	1.56784	271.542	0.00222727	0.00701923	271.542	1.02508	2.16851
273.539	1.94689	3.3962	273.539	1.0472	1.57098	273.539	0.00220892	0.00705828	273.539	1.01663	2.18057
275.535	2.04582	3.41544	275.535	1.10041	1.57988	275.535	0.0021891	0.00723747	275.535	1.00751	2.23593
277.532	1.93089	3.35966	277.532	1.03859	1.55407	277.532	0.00221766	0.00710052	277.532	1.02065	2.19363
279.529	1.96455	3.30377	279.529	1.0567	1.52822	279.529	0.00221824	0.00697348	279.529	1.02092	2.15438
281.525	2.05061	3.36495	281.525	1.10299	1.55652	281.525	0.00228963	0.00727972	281.525	1.05377	2.24899
283.522	2.59588	3.39377	283.522	1.39628	1.56986	283.522	0.00309207	0.00724126	283.522	1.42309	2.23711
285.519	2.91234	3.30969	285.519	1.5665	1.53096	285.519	0.00336742	0.00718298	285.519	1.54982	2.2191
287.515	2.98667	3.33739	287.515	1.60648	1.54377	287.515	0.00362005	0.00726428	287.515	1.66609	2.24422
289.512	2.93517	3.29705	289.512	1.57878	1.52512	289.512	0.00375583	0.00724272	289.512	1.72858	2.23756
291.509	3.02073	3.33342	291.509	1.6248	1.54194	291.509	0.00383596	0.00711334	291.509	1.76546	2.19759
293.505	3.18599	3.3198	293.505	1.71369	1.53564	293.505	0.00394988	0.00711946	293.505	1.81789	2.19948
295.502	3.18635	3.33457	295.502	1.71388	1.54247	295.502	0.00394988	0.00705361	295.502	1.81789	2.17913
297.498	3.20715	3.273	297.498	1.72507	1.51399	297.498	0.00411538	0.00705449	297.498	1.89406	2.1794
299.495	3.17141	3.22636	299.495	1.70584	1.49242	299.495	0.00404429	0.00690443	299.495	1.86134	2.13305
301.492	3.09801	3.20509	301.492	1.66637	1.48258	301.492	0.00424097	0.00689773	301.492	1.95186	2.13097
303.488	3.18682	3.20399	303.488	1.71413	1.48207	303.488	0.00414656	0.00668969	303.488	1.90841	2.0667
305.485	3.13953	3.16176	305.485	1.6887	1.46253	305.485	0.004213	0.00645047	305.485	1.93898	1.9928
307.482	3.18028	3.20116	307.482	1.71062	1.48076	307.482	0.00421707	0.00647348	307.482	1.94086	1.99991
309.478	3.16414	3.09816	309.478	1.70193	1.43311	309.478	0.00419843	0.00628497	309.478	1.93228	1.94167
311.475	3.18649	3.12279	311.475	1.71396	1.44451	311.475	0.00425903	0.00612209	311.475	1.96017	1.89135
313.472	3.14251	3.09217	313.472	1.6903	1.43034	313.472	0.00431672	0.00599679	313.472	1.98672	1.85264
315.468	3.10332	3.10485	315.468	1.66922	1.43621	315.468	0.00428555	0.00588112	315.468	1.97237	1.81691
317.465	3.1267	3.03668	317.465	1.6818	1.40467	317.465	0.0043211	0.005713	317.465	1.98874	1.76497
319.461	3.22401	3.14814	319.461	1.73414	1.45623	319.461	0.00436626	0.00558071	319.461	2.00952	1.7241
321.458	3.27531	2.9319	321.458	1.76173	1.35621	321.458	0.00441871	0.00533217	321.458	2.03366	1.64731
323.455	3.12984	2.89836	323.455	1.68349	1.34069	323.455	0.00444143	0.00524476	323.455	2.04412	1.62031
325.451	3.17795	2.92213	325.451	1.70937	1.35169	325.451	0.00437354	0.00519056	325.451	2.01287	1.60356
327.448	3.28891	2.88748	327.448	1.76905	1.33566	327.448	0.00437442	0.00504516	327.448	2.01328	1.55865
329.445	3.15636	2.86892	329.445	1.69775	1.32707	329.445	0.00444784	0.0049796	329.445	2.04707	1.53839
331.441	3.19535	2.87231	331.441	1.71873	1.32864	331.441	0.00432955	0.00486334	331.441	1.99262	1.50248
333.438	3.23416	2.86408	333.438	1.7396	1.32484	333.438	0.00440559	0.00472145	333.438	2.02763	1.45864
335.435	3.27807	2.77747	335.435	1.76322	1.28477	335.435	0.00431352	0.00467104	335.435	1.98525	1.44306
337.431	3.2954	2.80445	337.431	1.77254	1.29725	337.431	0.00433625	0.0046454	337.431	1.99571	1.43514
339.428	3.32668	2.70393	339.428	1.78936	1.25075	339.428	0.00447348	0.00458508	339.428	2.05887	1.41651
341.424	3.16664	2.7307	341.424	1.70328	1.26314	341.424	0.00437471	0.00457721	341.424	2.01341	1.41408
343.421	3.16003	2.71311	343.421	1.69972	1.255	343.421	0.00437325	0.0044292	343.421	2.01274	1.36835
345.418	3.30406	2.69691	345.418	1.7772	1.24751	345.418	0.0043683	0.00448805	345.418	2.01046	1.38653
347.414	3.267	2.68189	347.414	1.75726	1.24056	347.414	0.0043715	0.00438957	347.414	2.01194	1.35611
349.411	3.13536	2.6356	349.411	1.68645	1.21915	349.411	0.00437383	0.00439044	349.411	2.01301	1.35638
351.408	3.19412	2.72384	351.408	1.71806	1.25996	351.408	0.0043954	0.00433392	351.408	2.02293	1.33891
353.404	3.13979	2.68375	353.404	1.68884	1.24142	353.404	0.00440093	0.00440676	353.404	2.02548	1.36142
355.401	3.16759	2.63577	355.401	1.70379	1.21923	355.401	0.00443211	0.00425932	355.401	2.03983	1.31587
357.398	3.29148	2.68116	357.398	1.77043	1.24022	357.398	0.00435868	0.00424767	357.398	2.00603	1.31227
