# Supplementary material for: TRPM7 residue S1269 mediates cAMP dependence of Ca2+ influx
Source: PLoS One. 2019 Jan 7;14(1):e0209563. doi: 10.1371/journal.pone.0209563 (PMC6322742; doi:10.1371/journal.pone.0209563)
Supplement: S1 File — Individual data and traces of Ca2+ and cAMP measurements in single cells as mentioned in Fig 1E. Despite poor signal-to-noise and cell-to-cell variability, the responses in 23 cells clearly demonstrate tight temporal correlation of TRPM7 inhibition and cAMP increase. (ZIP) [file pone.0209563.s001.zip › Duo meting Ca2+ en cAMP/exp-3a-7.xlsx]

## Sheet: Mean ROI
Time [s]	ROI1 HyD 4 [ns]	ROI1 HyD 2 [ns]				Time [s]	ROI1 HyD 4 [kCnts]	ROI1 HyD 2 [kCnts]
0	1.99935	0.981982	0	1	1	0	0.00227527	0.000295077	0	1	1
1.996	1.88267	0.550439	1.996	0.941639	0.560539	1.996	0.00221818	0.000309059	1.996	0.974907	1.04738
3.993	2.01803	0.674124	3.993	1.00934	0.686494	3.993	0.00220652	0.000306729	3.993	0.969786	1.03949
5.99	1.95939	0.768346	5.99	0.98001	0.782445	5.99	0.00215264	0.000302359	5.99	0.946102	1.02468
7.986	1.9726	0.62416	7.986	0.986619	0.635613	7.986	0.00221002	0.000307311	7.986	0.971322	1.04146
9.983	1.84555	0.256474	9.983	0.923075	0.26118	9.983	0.00220361	0.000289834	9.983	0.968506	0.982231
11.979	1.97125	0.619017	11.979	0.985946	0.630376	11.979	0.00219575	0.000291582	11.979	0.965049	0.988154
13.976	2.1213	0.426042	13.976	1.06099	0.433859	13.976	0.00222313	0.000287795	13.976	0.977084	0.975321
15.973	1.99687	0.695604	15.973	0.998759	0.708367	15.973	0.00217565	0.000287795	15.973	0.956216	0.975321
17.969	1.88081	0.617383	17.969	0.940708	0.628712	17.969	0.0021704	0.000296825	17.969	0.953911	1.00592
19.966	1.93506	0.696088	19.966	0.967843	0.708861	19.966	0.00220594	0.000305855	19.966	0.96953	1.03653
21.963	1.91722	0.873562	21.963	0.958919	0.889591	21.963	0.00215526	0.000293329	21.963	0.947254	0.994077
23.959	1.79341	0.753158	23.959	0.896993	0.766978	23.959	0.00218206	0.000277891	23.959	0.959032	0.941757
25.956	1.9059	0.758467	25.956	0.953258	0.772384	25.956	0.00217798	0.000295951	25.956	0.95724	1.00296
27.953	1.92088	0.570312	27.953	0.960752	0.580776	27.953	0.00226187	0.000304398	27.953	0.994111	1.03159
29.949	2.18105	0.611652	29.949	1.09088	0.622875	29.949	0.00220012	0.000295368	29.949	0.96697	1.00099
31.946	2.04662	0.7149	31.946	1.02364	0.728018	31.946	0.00223478	0.000299447	31.946	0.982205	1.01481
33.942	1.95131	0.685458	33.942	0.975973	0.698035	33.942	0.00223478	0.000293621	33.942	0.982205	0.995064
35.939	1.94914	0.869485	35.939	0.974883	0.88544	35.939	0.00228779	0.000296242	35.939	1.00551	1.00395
37.936	1.98822	0.614045	37.936	0.994431	0.625312	37.936	0.002261	0.000293038	37.936	0.993727	0.99309
39.932	1.88588	0.514464	39.932	0.943245	0.523904	39.932	0.0022173	0.000285173	39.932	0.974523	0.966436
41.929	2.02716	0.726366	41.929	1.01391	0.739694	41.929	0.00214477	0.000302068	41.929	0.942645	1.02369
43.926	1.9074	0.550541	43.926	0.95401	0.560643	43.926	0.00219953	0.000297116	43.926	0.966714	1.00691
45.922	1.86991	0.749503	45.922	0.935256	0.763255	45.922	0.0021672	0.000294786	45.922	0.952503	0.999013
47.919	2.76628	0.52199	47.919	1.38359	0.531568	47.919	0.0035587	0.000295077	47.919	1.56408	1
49.916	2.87609	0.496604	49.916	1.43851	0.505717	49.916	0.00368249	0.000288086	49.916	1.61849	0.976308
51.912	2.81799	0.741269	51.912	1.40945	0.754871	51.912	0.00378561	0.000304398	51.912	1.66381	1.03159
53.909	2.73578	0.857218	53.909	1.36833	0.872947	53.909	0.00371512	0.000317507	53.909	1.63283	1.07601
55.905	2.76872	0.740185	55.905	1.38481	0.753766	55.905	0.00358549	0.00032741	55.905	1.57585	1.10958
57.902	2.72827	1.00893	57.902	1.36458	1.02744	57.902	0.00354034	0.000326537	57.902	1.55601	1.10661
59.899	2.68792	0.600213	59.899	1.34439	0.611227	59.899	0.00335188	0.000339353	59.899	1.47318	1.15005
61.895	2.64431	1.0524	61.895	1.32258	1.07171	61.895	0.00321759	0.000308185	61.895	1.41416	1.04442
63.892	2.61877	0.914238	63.892	1.30981	0.931013	63.892	0.00322954	0.000336149	63.892	1.41941	1.13919
65.889	2.69283	0.554494	65.889	1.34685	0.564669	65.889	0.00319604	0.00033411	65.889	1.40469	1.13228
67.885	2.68829	0.77154	67.885	1.34458	0.785697	67.885	0.00314419	0.000346053	67.885	1.3819	1.17275
69.882	2.51461	1.08156	69.882	1.25771	1.10141	69.882	0.00319167	0.000352753	69.882	1.40277	1.19546
71.879	2.50634	0.654745	71.879	1.25358	0.666759	71.879	0.0031771	0.000353627	71.879	1.39636	1.19842
73.875	2.62238	0.800203	73.875	1.31161	0.814886	73.875	0.00323595	0.000370521	73.875	1.42223	1.25568
75.872	2.55237	1.00374	75.872	1.2766	1.02216	75.872	0.003097	0.000352461	75.872	1.36116	1.19447
77.868	2.60539	1.04313	77.868	1.30312	1.06227	77.868	0.00308826	0.000353627	77.868	1.35732	1.19842
79.865	2.45382	1.18705	79.865	1.2273	1.20883	79.865	0.00310516	0.000358287	79.865	1.36474	1.21422
81.862	2.49911	0.889595	81.862	1.24996	0.905918	81.862	0.00306816	0.000353335	81.862	1.34848	1.19743
83.858	2.50758	1.06721	83.858	1.2542	1.0868	83.858	0.003067	0.000369939	83.858	1.34797	1.2537
85.855	2.48858	0.756418	85.855	1.24469	0.770297	85.855	0.00299388	0.000365861	85.855	1.31584	1.23988
87.852	2.49196	1.10989	87.852	1.24638	1.13026	87.852	0.00301078	0.000353627	87.852	1.32326	1.19842
89.848	2.381	0.956966	89.848	1.19088	0.974525	89.848	0.00298048	0.000351296	89.848	1.30995	1.19052
91.845	2.32768	0.719353	91.845	1.16422	0.732552	91.845	0.00300699	0.000365569	91.845	1.3216	1.23889
93.842	2.4725	1.1473	93.842	1.23665	1.16835	93.842	0.00297116	0.000353335	93.842	1.30585	1.19743
95.838	2.437	0.834074	95.838	1.21889	0.849379	95.838	0.00297	0.000334693	95.838	1.30534	1.13425
97.835	2.32962	0.748799	97.835	1.16519	0.762538	97.835	0.00296592	0.00034314	97.835	1.30355	1.16288
99.831	2.36738	0.996107	99.831	1.18407	1.01438	99.831	0.00290591	0.00039965	99.831	1.27717	1.35439
101.828	2.25309	1.09039	101.828	1.12691	1.11039	101.828	0.00284969	0.000378678	101.828	1.25246	1.28332
103.825	2.37784	1.15786	103.825	1.18931	1.17911	103.825	0.00274017	0.000438683	103.825	1.20433	1.48667
105.821	2.30316	1.40242	105.821	1.15195	1.42815	105.821	0.00264608	0.00045383	105.821	1.16298	1.53801
107.818	2.2633	1.24737	107.818	1.13201	1.27026	107.818	0.00257646	0.000434605	107.818	1.13238	1.47285
109.815	2.35885	1.26414	109.815	1.17981	1.28734	109.815	0.00261491	0.000467521	109.815	1.14928	1.5844
111.811	2.27459	1.57051	111.811	1.13766	1.59933	111.811	0.00269007	0.000472764	111.811	1.18231	1.60217
113.808	2.34421	1.45431	113.808	1.17248	1.481	113.808	0.00266851	0.000501602	113.808	1.17283	1.6999
115.805	2.18271	1.34839	115.805	1.09171	1.37313	115.805	0.00259977	0.00048995	115.805	1.14262	1.66041
117.801	2.26929	1.40344	117.801	1.13501	1.42919	117.801	0.00269298	0.000500728	117.801	1.18359	1.69694
119.798	2.20247	1.64028	119.798	1.10159	1.67038	119.798	0.00268191	0.00051238	119.798	1.17872	1.73643
121.794	2.40167	1.56473	121.794	1.20122	1.59344	121.794	0.00270201	0.00051471	121.794	1.18756	1.74432
123.791	2.30213	1.61974	123.791	1.15144	1.64946	123.791	0.00273289	0.000549082	123.791	1.20113	1.86081
125.788	2.18847	1.62518	125.788	1.09459	1.655	125.788	0.00271308	0.000532188	125.788	1.19242	1.80355
127.784	2.27019	1.45517	127.784	1.13546	1.48187	127.784	0.00273726	0.000527818	127.784	1.20305	1.78875
129.781	2.33366	1.86731	129.781	1.16721	1.90157	129.781	0.0026356	0.000543839	129.781	1.15837	1.84304
131.778	2.35554	1.73969	131.778	1.17815	1.77161	131.778	0.00266472	0.000528692	131.778	1.17117	1.79171
133.774	2.29716	1.52343	133.774	1.14895	1.55138	133.774	0.00270172	0.00051704	133.774	1.18743	1.75222
135.771	2.27292	1.56884	135.771	1.13683	1.59763	135.771	0.00265569	0.000521119	135.771	1.1672	1.76604
137.768	2.13303	1.58063	137.768	1.06686	1.60963	137.768	0.00261025	0.000532479	137.768	1.14723	1.80454
139.764	2.10652	1.44919	139.764	1.0536	1.47578	139.764	0.00259248	0.000539179	139.764	1.13942	1.82725
141.761	2.30088	1.76595	141.761	1.15081	1.79836	141.761	0.00258724	0.00053714	141.761	1.13711	1.82034
143.757	2.26335	1.68236	143.757	1.13204	1.71323	143.757	0.0026289	0.00052811	143.757	1.15542	1.78973
145.754	2.21839	1.38452	145.754	1.10955	1.40993	145.754	0.00263589	0.000535683	145.754	1.15849	1.8154
147.751	2.10603	1.66251	147.751	1.05336	1.69302	147.751	0.00260268	0.000553452	147.751	1.1439	1.87562
149.747	2.1443	1.67888	149.747	1.07249	1.70969	149.747	0.00269327	0.000549082	149.747	1.18372	1.86081
151.744	2.12891	1.75986	151.744	1.0648	1.79215	151.744	0.00255636	0.000536848	151.744	1.12354	1.81935
153.741	2.20696	1.50445	153.741	1.10384	1.53205	153.741	0.00266851	0.000538305	153.741	1.17283	1.82428
155.737	2.18681	1.44869	155.737	1.09376	1.47527	155.737	0.00258579	0.0005485	155.737	1.13647	1.85884
157.734	2.25768	1.51361	157.734	1.1292	1.54138	157.734	0.00259977	0.000558695	157.734	1.14262	1.89339
159.731	2.17703	1.42545	159.731	1.08887	1.4516	159.731	0.00261608	0.0005351	159.731	1.14979	1.81343
161.727	2.1997	1.5524	161.727	1.10021	1.58088	161.727	0.00258695	0.000548791	161.727	1.13699	1.85982
163.724	2.11854	1.88236	163.724	1.05961	1.9169	163.724	0.00253976	0.000531896	163.724	1.11625	1.80257
165.72	2.19978	1.66345	165.72	1.10024	1.69397	165.72	0.00258812	0.000554617	165.72	1.1375	1.87957
167.717	2.25326	1.67369	167.717	1.127	1.7044	167.717	0.0025517	0.000562191	167.717	1.1215	1.90523
169.714	2.3196	1.71879	169.714	1.16017	1.75033	169.714	0.0025118	0.000539761	169.714	1.10396	1.82922
171.71	2.3375	1.50275	171.71	1.16913	1.53032	171.71	0.00258345	0.000553743	171.71	1.13545	1.8766
173.707	2.16189	1.58214	173.707	1.0813	1.61117	173.707	0.00249461	0.00053044	173.707	1.0964	1.79763
175.704	2.21656	1.75154	175.704	1.10864	1.78368	175.704	0.00251617	0.000543257	175.704	1.10588	1.84107
177.7	2.23437	1.63096	177.7	1.11755	1.66088	177.7	0.00252927	0.000534809	177.7	1.11164	1.81244
179.697	2.08967	1.80195	179.697	1.04517	1.83501	179.697	0.00252782	0.000516458	179.697	1.111	1.75025
181.694	2.22296	1.79087	181.694	1.11184	1.82373	181.694	0.00244364	0.000538013	181.694	1.074	1.8233
183.69	2.12588	1.60587	183.69	1.06328	1.63533	183.69	0.00259248	0.000556947	183.69	1.13942	1.88746
185.687	2.21554	1.66436	185.687	1.10813	1.6949	185.687	0.00247801	0.000542674	185.687	1.08911	1.83909
187.683	2.13983	1.7479	187.683	1.07026	1.77997	187.683	0.00250976	0.000531022	187.683	1.10306	1.79961
189.68	2.21659	1.68366	189.68	1.10865	1.71455	189.68	0.00253219	0.000549956	189.68	1.11292	1.86377
191.677	2.05176	1.58545	191.677	1.02621	1.61454	191.677	0.00246869	0.000526653	191.677	1.08501	1.7848
193.673	2.10364	1.67232	193.673	1.05216	1.703	193.673	0.00251442	0.000533353	193.673	1.10511	1.8075
195.67	2.19164	1.78199	195.67	1.09618	1.81469	195.67	0.00248558	0.000534518	195.67	1.09243	1.81145
197.667	2.19732	1.73426	197.667	1.09901	1.76608	197.667	0.0024381	0.00053714	197.667	1.07157	1.82034
199.663	2.11098	1.72339	199.663	1.05583	1.75501	199.663	0.00248471	0.00053714	199.663	1.09205	1.82034
201.66	2.14095	1.75278	201.66	1.07082	1.78494	201.66	0.00248412	0.00054617	201.66	1.09179	1.85094
203.657	2.17239	2.01397	203.657	1.08655	2.05092	203.657	0.00247568	0.000539179	203.657	1.08808	1.82725
205.653	2.17168	1.66623	205.653	1.08619	1.6968	205.653	0.00247422	0.000565395	205.653	1.08744	1.91609
207.65	2.09057	1.77279	207.65	1.04562	1.80532	207.65	0.00241159	0.000517623	207.65	1.05992	1.7542
209.646	2.20702	1.65288	209.646	1.10387	1.68321	209.646	0.00249519	0.000526944	209.646	1.09666	1.78578
211.643	2.13118	1.66495	211.643	1.06593	1.6955	211.643	0.0024949	0.000528983	211.643	1.09653	1.79269
213.64	2.16013	1.74273	213.64	1.08041	1.7747	213.64	0.00243111	0.000529857	213.64	1.06849	1.79566
215.636	2.14078	1.79442	215.636	1.07074	1.82734	215.636	0.00251151	0.000542091	215.636	1.10383	1.83712
217.633	2.15883	1.80388	217.633	1.07977	1.83698	217.633	0.0025016	0.000533644	217.633	1.09948	1.80849
219.63	2.03393	1.61479	219.63	1.01729	1.64442	219.63	0.0024617	0.000545296	219.63	1.08194	1.84798
221.626	2.08999	1.66015	221.626	1.04533	1.69061	221.626	0.0024247	0.000538013	221.626	1.06568	1.8233
223.623	1.98709	1.70235	223.623	0.993866	1.73359	223.623	0.00243897	0.000553743	223.623	1.07195	1.8766
225.62	2.1565	1.77366	225.62	1.0786	1.8062	225.62	0.00244567	0.000525488	225.62	1.07489	1.78085
227.616	2.17271	1.49039	227.616	1.0867	1.51773	227.616	0.00243257	0.000567434	227.616	1.06913	1.923
229.613	2.1136	1.74552	229.613	1.05714	1.77755	229.613	0.00240664	0.000549956	229.613	1.05774	1.86377
231.609	2.05361	1.63522	231.609	1.02714	1.66522	231.609	0.00241014	0.000536557	231.609	1.05928	1.81836
233.606	2.05216	1.7295	233.606	1.02641	1.76123	233.606	0.00238392	0.000526944	233.606	1.04775	1.78578
235.603	2.13742	1.73826	235.603	1.06905	1.77016	235.603	0.00240985	0.00054413	235.603	1.05915	1.84403
237.599	2.08931	1.44485	237.599	1.04499	1.47136	237.599	0.0023746	0.000561025	237.599	1.04366	1.90128
239.596	1.92753	1.79854	239.596	0.964078	1.83154	239.596	0.00236673	0.000570347	239.596	1.0402	1.93287
241.593	2.07031	1.4615	241.593	1.03549	1.48832	241.593	0.00243053	0.0005485	241.593	1.06824	1.85884
243.589	1.98568	1.7831	243.589	0.993159	1.81582	243.589	0.00238421	0.000535974	243.589	1.04788	1.81639
245.586	2.03123	1.82379	245.586	1.01594	1.85725	245.586	0.00242237	0.000542674	245.586	1.06465	1.83909
247.583	1.92458	1.75311	247.583	0.9626	1.78527	247.583	0.00242383	0.00053277	247.583	1.06529	1.80553
249.579	2.17642	1.64551	249.579	1.08856	1.6757	249.579	0.00237693	0.000547335	249.579	1.04468	1.85489
251.576	2.08384	1.87783	251.576	1.04226	1.91229	251.576	0.0024113	0.000524614	251.576	1.05979	1.77789
253.572	2.15412	1.96575	253.572	1.07741	2.00182	253.572	0.00240722	0.000531022	253.572	1.058	1.79961
255.569	2.1299	1.45192	255.569	1.06529	1.47856	255.569	0.00238683	0.000571221	255.569	1.04903	1.93583
257.566	1.99297	1.75218	257.566	0.996805	1.78433	257.566	0.00243053	0.000533353	257.566	1.06824	1.8075
259.562	2.14619	1.77238	259.562	1.07344	1.8049	259.562	0.00236586	0.000530149	259.562	1.03982	1.79664
261.559	2.07681	1.52342	261.559	1.03874	1.55137	261.559	0.00235246	0.000547043	261.559	1.03393	1.8539
263.556	1.94865	1.80977	263.556	0.97464	1.84298	263.556	0.00245791	0.000532188	263.556	1.08027	1.80355
265.552	2.16925	1.83536	265.552	1.08497	1.86903	265.552	0.00245558	0.000550248	265.552	1.07925	1.86476
267.549	2.24667	1.66282	267.549	1.1237	1.69334	267.549	0.00247014	0.000521992	267.549	1.08565	1.769
269.546	1.99608	1.64518	269.546	0.99836	1.67537	269.546	0.00232916	0.00052607	269.546	1.02368	1.78282
271.542	1.8582	1.63265	271.542	0.929403	1.6626	271.542	0.00237314	0.00052374	271.542	1.04302	1.77493
273.539	1.98362	1.71508	273.539	0.992129	1.74655	273.539	0.00237547	0.000554326	273.539	1.04404	1.87858
275.535	1.87835	1.62491	275.535	0.939481	1.65472	275.535	0.00239994	0.000508593	275.535	1.05479	1.72359
277.532	2.01791	1.53591	277.532	1.00928	1.56409	277.532	0.00228634	0.000515001	277.532	1.00486	1.74531
279.529	1.94261	1.69724	279.529	0.971619	1.72838	279.529	0.00229566	0.00054413	279.529	1.00896	1.84403
281.525	2.03625	1.87824	281.525	1.01846	1.9127	281.525	0.00244014	0.000542091	281.525	1.07246	1.83712
283.522	2.64849	1.56066	283.522	1.32467	1.58929	283.522	0.00345412	0.000551995	283.522	1.51812	1.87068
285.519	2.87193	1.66075	285.519	1.43643	1.69123	285.519	0.00382435	0.000549082	285.519	1.68083	1.86081
287.515	3.03602	1.50252	287.515	1.5185	1.53009	287.515	0.00413458	0.000531022	287.515	1.81718	1.79961
289.512	3.10337	1.50851	289.512	1.55219	1.53619	289.512	0.00422225	0.000541218	289.512	1.85572	1.83416
291.509	3.03958	1.58369	291.509	1.52028	1.61275	291.509	0.00431314	0.000553743	291.509	1.89566	1.8766
293.505	3.11711	1.60413	293.505	1.55906	1.63357	293.505	0.00433586	0.000519662	293.505	1.90565	1.76111
295.502	3.09966	1.65103	295.502	1.55033	1.68133	295.502	0.00448587	0.000547335	295.502	1.97158	1.85489
297.498	3.12415	1.64714	297.498	1.56258	1.67736	297.498	0.00456743	0.000527236	297.498	2.00743	1.78677
299.495	3.13703	1.64867	299.495	1.56902	1.67892	299.495	0.00454588	0.000499272	299.495	1.99795	1.692
301.492	3.13905	1.6701	301.492	1.57003	1.70075	301.492	0.00467434	0.000552287	301.492	2.05441	1.87167
303.488	3.17831	1.5088	303.488	1.58967	1.53648	303.488	0.00475648	0.000534809	303.488	2.09051	1.81244
305.485	3.0498	1.71846	305.485	1.52539	1.74999	305.485	0.00478037	0.00053277	305.485	2.10101	1.80553
307.482	3.07	1.38229	307.482	1.5355	1.40766	307.482	0.00477512	0.000501311	307.482	2.09871	1.69891
309.478	3.3225	1.62676	309.478	1.66178	1.65661	309.478	0.00481416	0.000500728	309.478	2.11586	1.69694
311.475	3.23804	1.62463	311.475	1.61954	1.65444	311.475	0.00480891	0.000510341	311.475	2.11356	1.72952
313.472	3.20084	1.5238	313.472	1.60094	1.55176	313.472	0.0048561	0.000498689	313.472	2.1343	1.69003
315.468	3.11875	1.38713	315.468	1.55988	1.41258	315.468	0.00479814	0.000509467	315.468	2.10882	1.72655
317.465	3.22737	1.55559	317.465	1.61421	1.58413	317.465	0.0048261	0.000470143	317.465	2.12111	1.59329
319.461	3.20517	1.38043	319.461	1.6031	1.40576	319.461	0.00478415	0.000492863	319.461	2.10268	1.67029
321.458	3.33281	1.27816	321.458	1.66695	1.30161	321.458	0.00468832	0.000460821	321.458	2.06056	1.5617
323.455	3.15814	1.21788	323.455	1.57958	1.24023	323.455	0.00478998	0.000483833	323.455	2.10524	1.63968
325.451	3.26316	1.43999	325.451	1.63211	1.46641	325.451	0.00483018	0.000472182	325.451	2.1229	1.6002
327.448	3.23828	1.34877	327.448	1.61966	1.37351	327.448	0.00481794	0.000461695	327.448	2.11753	1.56466
329.445	3.25399	1.3354	329.445	1.62752	1.35991	329.445	0.00482523	0.000446548	329.445	2.12073	1.51333
331.441	3.25105	1.2974	331.441	1.62605	1.32121	331.441	0.00483047	0.000451791	331.441	2.12303	1.5311
333.438	3.23325	1.23523	333.438	1.61715	1.2579	333.438	0.00479901	0.000437518	333.438	2.1092	1.48272
335.435	3.25532	1.01211	335.435	1.62818	1.03069	335.435	0.00491261	0.000410428	335.435	2.15913	1.39092
337.431	3.32561	1.28483	337.431	1.66334	1.30841	337.431	0.00484707	0.000432566	337.431	2.13033	1.46594
339.428	3.20299	1.42666	339.428	1.60201	1.45284	339.428	0.00484591	0.000409554	339.428	2.12982	1.38796
341.424	3.24205	1.37703	341.424	1.62155	1.4023	341.424	0.00486484	0.000415671	341.424	2.13814	1.40869
343.421	3.23871	1.28666	343.421	1.61988	1.31027	343.421	0.00488203	0.000401107	343.421	2.14569	1.35933
345.418	3.26376	1.32876	345.418	1.63241	1.35314	345.418	0.00478095	0.000373434	345.418	2.10127	1.26555
347.414	3.24661	1.05423	347.414	1.62383	1.07357	347.414	0.0047559	0.000387999	347.414	2.09026	1.31491
349.411	3.1497	1.17909	349.411	1.57536	1.20072	349.411	0.00480542	0.000377804	349.411	2.11202	1.28036
351.408	3.16872	1.23448	351.408	1.58487	1.25713	351.408	0.00483892	0.00039965	351.408	2.12674	1.35439
353.404	3.21645	1.15938	353.404	1.60874	1.18065	353.404	0.00481911	0.000384795	353.404	2.11804	1.30405
355.401	3.20318	1.05179	355.401	1.60211	1.07109	355.401	0.00473551	0.000362074	355.401	2.0813	1.22705
357.398	3.16162	1.20537	357.398	1.58132	1.22749	357.398	0.00471075	0.000351005	357.398	2.07041	1.18954
