# Supplementary material for: TRPM7 residue S1269 mediates cAMP dependence of Ca2+ influx
Source: PLoS One. 2019 Jan 7;14(1):e0209563. doi: 10.1371/journal.pone.0209563 (PMC6322742; doi:10.1371/journal.pone.0209563)
Supplement: S1 File — Individual data and traces of Ca2+ and cAMP measurements in single cells as mentioned in Fig 1E. Despite poor signal-to-noise and cell-to-cell variability, the responses in 23 cells clearly demonstrate tight temporal correlation of TRPM7 inhibition and cAMP increase. (ZIP) [file pone.0209563.s001.zip › Duo meting Ca2+ en cAMP/exp-4-1.xlsx]

## Sheet: Mean ROI
Time [s]	ROI1 HyD 4 [ns]	ROI1 HyD 2 [ns]				Time [s]	ROI1 HyD 4 [kCnts]	ROI1 HyD 2 [kCnts]
0	2.21837	2.36695	0	1	1	0	0.00287907	0.00134798	0	1	1
1.993	2.26314	2.39035	1.993	1.02018	1.00989	1.993	0.00290499	0.0013001	1.993	1.009	0.964482
3.987	2.38638	2.25412	3.987	1.07574	0.952331	3.987	0.00294571	0.00132725	3.987	1.02314	0.984621
5.98	2.31859	2.28296	5.98	1.04518	0.964516	5.98	0.00285735	0.0012843	5.98	0.992457	0.952765
7.973	2.28077	2.2962	7.973	1.02813	0.970108	7.973	0.00293929	0.00129467	7.973	1.02092	0.960454
9.966	2.33439	2.25116	9.966	1.0523	0.951081	9.966	0.00292374	0.00130183	9.966	1.01552	0.965763
11.96	2.25757	2.35223	11.96	1.01767	0.99378	11.96	0.0029267	0.00130405	11.96	1.01654	0.967411
13.953	2.37017	2.3105	13.953	1.06843	0.976153	13.953	0.00293337	0.00130306	13.953	1.01886	0.966679
15.946	2.28514	2.38459	15.946	1.0301	1.00745	15.946	0.00291856	0.00127024	15.946	1.01372	0.942329
17.94	2.35039	2.21838	17.94	1.05951	0.937233	17.94	0.00287142	0.00128998	17.94	0.997343	0.956975
19.933	2.35429	2.36752	19.933	1.06127	1.00024	19.933	0.00282971	0.00125074	19.933	0.982856	0.927865
21.926	2.22961	2.29116	21.926	1.00507	0.967981	21.926	0.00285094	0.00125716	21.926	0.990228	0.932625
23.92	2.33584	2.35401	23.92	1.05295	0.994532	23.92	0.00290054	0.00125222	23.92	1.00746	0.928964
25.913	2.25173	2.2905	25.913	1.01504	0.967701	25.913	0.00279072	0.00125913	25.913	0.969313	0.93409
27.906	2.23098	2.44601	27.906	1.00568	1.0334	27.906	0.00277567	0.0012574	27.906	0.964084	0.932808
29.899	2.06136	2.356	29.899	0.929223	0.995373	29.899	0.00277443	0.00129121	29.899	0.963655	0.957891
31.893	2.17503	2.21751	31.893	0.980464	0.936865	31.893	0.00293731	0.00126974	31.893	1.02023	0.941963
33.886	2.8002	2.3395	33.886	1.26228	0.988405	33.886	0.00391066	0.0012537	33.886	1.35831	0.930062
35.879	2.90503	2.32612	35.879	1.30954	0.982751	35.879	0.00401357	0.00121915	35.879	1.39405	0.904431
37.873	2.89607	2.34883	37.873	1.30549	0.992344	37.873	0.00404738	0.0012579	37.873	1.40579	0.933175
39.866	2.97881	2.34458	39.866	1.34279	0.990549	39.866	0.00395064	0.00121619	39.866	1.37219	0.902234
41.859	2.89133	2.35686	41.859	1.30336	0.995738	41.859	0.00388129	0.00127369	41.859	1.34811	0.944892
43.853	2.75386	2.23688	43.853	1.24139	0.945048	43.853	0.00382305	0.0012194	43.853	1.32788	0.904614
45.846	2.78499	2.2349	45.846	1.25542	0.94421	45.846	0.00364857	0.00119546	45.846	1.26727	0.886855
47.839	2.78409	2.22326	47.839	1.25502	0.939294	47.839	0.00362636	0.00120533	47.839	1.25956	0.894178
49.833	2.80634	2.18234	49.833	1.26504	0.922005	49.833	0.00349136	0.00119768	49.833	1.21267	0.888502
51.826	2.81037	2.28083	51.826	1.26686	0.963615	51.826	0.00346841	0.00119669	51.826	1.2047	0.88777
53.819	2.74266	2.3571	53.819	1.23634	0.995837	53.819	0.00346027	0.00116708	53.819	1.20187	0.8658
55.812	2.69278	2.3729	55.812	1.21386	1.00252	55.812	0.0034578	0.00119965	55.812	1.20101	0.889967
57.806	2.6444	2.23281	57.806	1.19205	0.943327	57.806	0.00335267	0.00121816	57.806	1.1645	0.903698
59.799	2.71565	2.40318	59.799	1.22417	1.01531	59.799	0.00339635	0.00119867	59.799	1.17967	0.889235
61.792	2.73739	2.27896	61.792	1.23396	0.962827	61.792	0.00337192	0.0011962	61.792	1.17118	0.887404
63.786	2.66457	2.22645	63.786	1.20114	0.94064	63.786	0.00339141	0.00120212	63.786	1.17795	0.891798
65.779	2.61541	2.26416	65.779	1.17898	0.956575	65.779	0.00333835	0.00119497	65.779	1.15952	0.886488
67.772	2.56931	2.44668	67.772	1.1582	1.03369	67.772	0.0034003	0.00117177	67.772	1.18104	0.869279
69.766	2.58702	2.16491	69.766	1.16618	0.914641	69.766	0.00340005	0.00117646	69.766	1.18095	0.872757
71.759	2.66891	2.27939	71.759	1.2031	0.963008	71.759	0.00330454	0.00120533	71.759	1.14778	0.894178
73.752	2.74329	2.20615	73.752	1.23662	0.932064	73.752	0.00331565	0.0011999	73.752	1.15164	0.89015
75.745	2.56893	2.32642	75.745	1.15802	0.982875	75.745	0.00340992	0.00118954	75.745	1.18438	0.882461
77.739	2.56269	2.22563	77.739	1.15521	0.940297	77.739	0.00335217	0.00116955	77.739	1.16432	0.867631
79.732	2.72995	2.35872	79.732	1.23061	0.996521	79.732	0.00341634	0.00116955	79.732	1.18661	0.867631
81.725	2.55885	2.2078	81.725	1.15348	0.932762	81.725	0.00331515	0.0011577	81.725	1.15147	0.858843
83.719	2.70985	2.20318	83.719	1.22155	0.930809	83.719	0.00340227	0.00116239	83.719	1.18172	0.862321
85.712	2.80499	2.1823	85.712	1.26444	0.921987	85.712	0.0033154	0.00118238	85.712	1.15155	0.877151
87.705	2.62381	2.25248	87.705	1.18277	0.951637	87.705	0.00334082	0.00117547	87.705	1.16038	0.872025
89.699	2.44118	2.28167	89.699	1.10044	0.963972	89.699	0.00337241	0.0011693	89.699	1.17135	0.867448
91.692	2.67523	2.27415	91.692	1.20594	0.960795	91.692	0.00329664	0.00118978	91.692	1.14504	0.882644
93.685	2.45708	2.37671	93.685	1.1076	1.00412	93.685	0.00334847	0.0011614	93.685	1.16304	0.861589
95.679	2.46983	2.26016	95.679	1.11335	0.954885	95.679	0.00324605	0.00115153	95.679	1.12746	0.854266
97.672	2.45689	2.34048	97.672	1.10752	0.988818	97.672	0.00326012	0.00119102	97.672	1.13235	0.883559
99.665	2.39896	2.2792	99.665	1.08141	0.962926	99.665	0.00325148	0.00118978	99.665	1.12935	0.882644
101.658	2.49848	2.26613	101.658	1.12627	0.957404	101.658	0.00312315	0.00119965	101.658	1.08478	0.889967
103.652	2.42399	2.50413	103.652	1.09269	1.05796	103.652	0.00315499	0.00120879	103.652	1.09583	0.896741
105.645	2.31038	2.44976	105.645	1.04148	1.03499	105.645	0.00308613	0.00122754	105.645	1.07192	0.910655
107.638	2.28311	2.47525	107.638	1.02918	1.04576	107.638	0.00299679	0.00127394	107.638	1.04089	0.945075
109.632	2.3468	2.44878	109.632	1.05789	1.03457	109.632	0.00283366	0.00131071	109.632	0.984228	0.972354
111.625	2.40428	2.52557	111.625	1.0838	1.06702	111.625	0.00291461	0.00133169	111.625	1.01234	0.987917
113.618	2.37578	2.58358	113.618	1.07096	1.09152	113.618	0.00293608	0.00130701	113.618	1.0198	0.969608
115.612	2.43794	2.6977	115.612	1.09898	1.13974	115.612	0.00296594	0.00134452	115.612	1.03017	0.997437
117.605	2.39562	2.63307	117.605	1.0799	1.11243	117.605	0.00293929	0.0014425	117.605	1.02092	1.07012
119.598	2.38563	2.67043	119.598	1.0754	1.12822	119.598	0.00297705	0.00151974	119.598	1.03403	1.12743
121.591	2.4401	2.83682	121.591	1.09995	1.19851	121.591	0.00294102	0.00150123	121.591	1.02152	1.11369
123.585	2.2543	2.80306	123.585	1.0162	1.18425	123.585	0.00293855	0.00157453	123.585	1.02066	1.16807
125.578	2.3449	2.78168	125.578	1.05704	1.17522	125.578	0.00295731	0.001577	125.578	1.02717	1.1699
127.571	2.30903	2.88152	127.571	1.04087	1.2174	127.571	0.0029119	0.00166115	127.571	1.0114	1.23233
129.565	2.40719	2.99569	129.565	1.08512	1.26563	129.565	0.00298272	0.00162586	129.565	1.036	1.20615
131.558	2.46199	2.93365	131.558	1.10982	1.23942	131.558	0.00299358	0.0016767	131.558	1.03977	1.24387
133.551	2.37092	3.01359	133.551	1.06877	1.27319	133.551	0.00309477	0.00167498	133.551	1.07492	1.24259
135.545	2.33011	2.94207	135.545	1.05037	1.24298	135.545	0.00296718	0.00172606	135.545	1.0306	1.28048
137.538	2.40921	2.94017	137.538	1.08603	1.24218	137.538	0.003019	0.00171397	137.538	1.0486	1.27151
139.531	2.42994	3.0123	139.531	1.09537	1.27265	139.531	0.00302345	0.00176259	139.531	1.05015	1.30758
141.524	2.37469	2.97326	141.524	1.07046	1.25616	141.524	0.00300765	0.00177147	141.524	1.04466	1.31417
143.518	2.37307	2.90393	143.518	1.06974	1.22687	143.518	0.00302221	0.00180602	143.518	1.04972	1.3398
145.511	2.39937	3.05117	145.511	1.08159	1.28907	145.511	0.00305923	0.00179097	145.511	1.06258	1.32863
147.504	2.36391	3.1126	147.504	1.06561	1.31502	147.504	0.00296273	0.00179319	147.504	1.02906	1.33028
149.498	2.23838	3.09202	149.498	1.00902	1.30633	149.498	0.00302542	0.00183588	149.498	1.05083	1.36196
151.491	2.35739	3.16468	151.491	1.06267	1.33703	151.491	0.00303973	0.0018344	151.491	1.0558	1.36086
153.484	2.33827	3.08283	153.484	1.05405	1.30245	153.484	0.00294768	0.00185069	153.484	1.02383	1.37294
155.478	2.40548	3.09601	155.478	1.08434	1.30802	155.478	0.00297359	0.00189339	155.478	1.03283	1.40461
157.471	2.37603	3.04728	157.471	1.07107	1.28743	157.471	0.00297853	0.00187315	157.471	1.03454	1.3896
159.464	2.34384	3.13656	159.464	1.05656	1.32515	159.464	0.00295385	0.00182157	159.464	1.02597	1.35134
161.458	2.29585	2.91575	161.458	1.03493	1.23186	161.458	0.00295928	0.00189536	161.458	1.02786	1.40608
163.451	2.38962	3.03704	163.451	1.0772	1.2831	163.451	0.00296199	0.00191584	163.451	1.0288	1.42127
165.444	2.35992	3.10266	165.444	1.06381	1.31083	165.444	0.00299432	0.00190992	165.444	1.04003	1.41688
167.437	2.35802	3.07797	167.437	1.06295	1.3004	167.437	0.00292349	0.00185933	167.437	1.01543	1.37935
169.431	2.51012	3.0438	169.431	1.13152	1.28596	169.431	0.0029541	0.00185267	169.431	1.02606	1.3744
171.424	2.33357	3.14657	171.424	1.05193	1.32938	171.424	0.00298396	0.00190499	171.424	1.03643	1.41322
173.417	2.45847	3.03268	173.417	1.10823	1.28126	173.417	0.00296841	0.00190671	173.417	1.03103	1.4145
175.411	2.29962	3.09324	175.411	1.03663	1.30685	175.411	0.00295484	0.00188722	175.411	1.02632	1.40004
177.404	2.36178	3.01628	177.404	1.06465	1.27433	177.404	0.00292547	0.00191461	177.404	1.01612	1.42036
179.397	2.22878	3.16957	179.397	1.00469	1.33909	179.397	0.00291288	0.00189116	179.397	1.01174	1.40297
181.391	2.238	3.09425	181.391	1.00885	1.30727	181.391	0.00300568	0.0018766	181.391	1.04397	1.39216
183.384	2.35634	3.16123	183.384	1.06219	1.33557	183.384	0.00290276	0.00192473	183.384	1.00823	1.42787
185.377	2.20762	3.03902	185.377	0.995153	1.28394	185.377	0.00292349	0.0018998	185.377	1.01543	1.40937
187.37	2.25862	3.12887	187.37	1.01814	1.3219	187.37	0.00297014	0.00190597	187.37	1.03163	1.41395
189.364	2.30497	3.1455	189.364	1.03904	1.32892	189.364	0.00295879	0.00192621	189.364	1.02769	1.42896
191.357	2.29131	3.03537	191.357	1.03288	1.2824	191.357	0.00290671	0.00192621	191.357	1.0096	1.42896
193.35	2.25437	3.13229	193.35	1.01623	1.32335	193.35	0.00280948	0.00195484	193.35	0.975827	1.4502
195.344	2.07937	3.1027	195.344	0.93734	1.31084	195.344	0.00277024	0.00194274	195.344	0.962198	1.44123
197.337	2.19366	3.07438	197.337	0.988862	1.29888	197.337	0.00278825	0.00190893	197.337	0.968455	1.41615
199.33	2.06646	3.04107	199.33	0.931521	1.28481	199.33	0.00280306	0.00192744	199.33	0.973598	1.42988
201.324	2.16728	3.04792	201.324	0.976969	1.2877	201.324	0.00284033	0.00191683	201.324	0.986542	1.42201
203.317	2.82301	2.94507	203.317	1.27256	1.24425	203.317	0.0041614	0.00189659	203.317	1.4454	1.40699
205.31	3.12587	3.11735	205.31	1.40908	1.31703	205.31	0.00467103	0.0019119	205.31	1.62241	1.41834
207.303	3.11614	3.01976	207.303	1.4047	1.2758	207.303	0.0049003	0.00188302	207.303	1.70204	1.39692
209.297	3.1585	3.05242	209.297	1.42379	1.2896	209.297	0.00499334	0.00184403	209.297	1.73436	1.368
211.29	3.18265	3.01486	211.29	1.43468	1.27373	211.29	0.00507256	0.00175987	211.29	1.76187	1.30557
213.283	3.33921	2.98507	213.283	1.50525	1.26115	213.283	0.00537883	0.00174309	213.283	1.86825	1.29312
215.277	3.26991	3.00172	215.277	1.47401	1.26818	215.277	0.00533786	0.00173692	215.277	1.85402	1.28854
217.27	3.24685	2.92846	217.27	1.46362	1.23723	217.27	0.00529171	0.00175617	217.27	1.83799	1.30282
219.263	3.18235	2.96481	219.263	1.43455	1.25259	219.263	0.00513105	0.0017347	219.263	1.78219	1.28689
221.257	3.32266	2.89754	221.257	1.49779	1.22417	221.257	0.00514709	0.00165819	221.257	1.78776	1.23014
223.25	3.26643	2.96802	223.25	1.47244	1.25394	223.25	0.00510958	0.00172137	223.25	1.77473	1.277
225.243	3.32501	2.97778	225.243	1.49885	1.25807	225.243	0.00507009	0.00162414	225.243	1.76101	1.20487
227.237	3.27587	2.992	227.237	1.4767	1.26408	227.237	0.00513425	0.00168806	227.237	1.7833	1.25229
229.23	3.37104	2.87862	229.23	1.5196	1.21617	229.23	0.00520903	0.00162858	229.23	1.80927	1.20817
231.223	3.24994	2.82405	231.223	1.46501	1.19312	231.223	0.00518904	0.00160612	231.223	1.80233	1.1915
233.216	3.25567	2.8707	233.216	1.4676	1.21283	233.216	0.00524457	0.00161895	233.216	1.82162	1.20103
