# Supplementary material for: TRPM7 residue S1269 mediates cAMP dependence of Ca2+ influx
Source: PLoS One. 2019 Jan 7;14(1):e0209563. doi: 10.1371/journal.pone.0209563 (PMC6322742; doi:10.1371/journal.pone.0209563)
Supplement: S1 File — Individual data and traces of Ca2+ and cAMP measurements in single cells as mentioned in Fig 1E. Despite poor signal-to-noise and cell-to-cell variability, the responses in 23 cells clearly demonstrate tight temporal correlation of TRPM7 inhibition and cAMP increase. (ZIP) [file pone.0209563.s001.zip › Duo meting Ca2+ en cAMP/exp-4-2.xlsx]

## Sheet: Mean ROI
Time [s]	ROI1 HyD 4 [ns]	ROI1 HyD 2 [ns]				Time [s]	ROI1 HyD 4 [kCnts]	ROI1 HyD 2 [kCnts]
0	2.4002	2.30804	0	1	1	0	0.00335917	0.00136685	0	1	1
1.993	2.43213	2.34676	1.993	1.0133	1.01677	1.993	0.00332097	0.00133897	1.993	0.988628	0.979602
3.987	2.46465	2.21417	3.987	1.02685	0.959328	3.987	0.0033539	0.00135082	3.987	0.998431	0.988275
5.98	2.50138	2.49217	5.98	1.04215	1.07978	5.98	0.00339012	0.00132141	5.98	1.00922	0.966752
7.973	2.40713	2.35183	7.973	1.00289	1.01897	7.973	0.00336663	0.0013326	7.973	1.00222	0.974944
9.966	2.39122	2.33853	9.966	0.996256	1.01321	9.966	0.00329967	0.00133963	9.966	0.982289	0.980084
11.96	2.51747	2.36255	11.96	1.04886	1.02362	11.96	0.00326498	0.00130977	11.96	0.971963	0.95824
13.953	2.44136	2.41523	13.953	1.01715	1.04644	13.953	0.00334797	0.00135653	13.953	0.996667	0.992451
15.946	2.45461	2.38924	15.946	1.02267	1.03518	15.946	0.00335609	0.00134885	15.946	0.999085	0.986829
17.94	2.53387	2.43175	17.94	1.05569	1.0536	17.94	0.00345971	0.00130406	17.94	1.02993	0.954064
19.933	2.54257	2.37525	19.933	1.05932	1.02912	19.933	0.0036281	0.00131965	19.933	1.08006	0.965467
21.926	2.65935	2.43403	21.926	1.10797	1.05459	21.926	0.003573	0.00133941	21.926	1.06366	0.979923
23.92	2.63473	2.32257	23.92	1.09771	1.0063	23.92	0.0036933	0.00132338	23.92	1.09947	0.968198
25.913	2.57974	2.48869	25.913	1.0748	1.07827	25.913	0.00363293	0.00134138	25.913	1.0815	0.981368
27.906	2.46539	2.31716	27.906	1.02716	1.00395	27.906	0.00348057	0.00132294	27.906	1.03614	0.967877
29.899	2.42595	2.41958	29.899	1.01073	1.04833	29.899	0.00337673	0.00131372	29.899	1.00523	0.961131
31.893	2.57835	2.28387	31.893	1.07422	0.989528	31.893	0.00385269	0.00133063	31.893	1.14692	0.973498
33.886	3.10573	2.37812	33.886	1.29394	1.03036	33.886	0.00491592	0.0013337	33.886	1.46343	0.975747
35.879	3.0519	2.36162	35.879	1.27152	1.02321	35.879	0.00490648	0.00130911	35.879	1.46062	0.957758
37.873	3.00102	2.27642	37.873	1.25032	0.9863	37.873	0.00479429	0.00130889	37.873	1.42723	0.957597
39.866	3.07887	2.45918	39.866	1.28276	1.06548	39.866	0.0047034	0.00135324	39.866	1.40017	0.990042
41.859	2.92067	2.40232	41.859	1.21684	1.04085	41.859	0.00458266	0.0013809	41.859	1.36422	1.01028
43.853	2.91757	2.40836	43.853	1.21555	1.04346	43.853	0.00445664	0.00130165	43.853	1.32671	0.952297
45.846	2.91967	2.44405	45.846	1.21643	1.05893	45.846	0.00444501	0.00129133	45.846	1.32325	0.944748
47.839	2.93481	2.32055	47.839	1.22274	1.00542	47.839	0.00450384	0.00132228	47.839	1.34076	0.967395
49.833	3.00162	2.39647	49.833	1.25057	1.03832	49.833	0.00443227	0.00132097	49.833	1.31946	0.966431
51.826	2.97869	2.32564	51.826	1.24102	1.00762	51.826	0.00439956	0.00133304	51.826	1.30972	0.975265
53.819	2.75801	2.40948	53.819	1.14907	1.04395	53.819	0.00426257	0.0012742	53.819	1.26894	0.93222
55.812	2.8852	2.35354	55.812	1.20207	1.01971	55.812	0.00426784	0.00128694	55.812	1.27051	0.941535
57.806	2.87239	2.47992	57.806	1.19673	1.07447	57.806	0.00415214	0.00127003	57.806	1.23606	0.929168
59.799	2.86592	2.33838	59.799	1.19403	1.01315	59.799	0.00423095	0.00131416	59.799	1.25953	0.961452
61.792	2.76465	2.46337	61.792	1.15184	1.0673	61.792	0.00422042	0.00132492	61.792	1.25639	0.969322
63.786	2.8504	2.3289	63.786	1.18757	1.00904	63.786	0.00435763	0.00127991	63.786	1.29724	0.936396
65.779	2.8218	2.26697	65.779	1.17565	0.982204	65.779	0.00423996	0.00132558	65.779	1.26221	0.969804
67.772	2.80378	2.39227	67.772	1.16814	1.03649	67.772	0.00429374	0.00132689	67.772	1.27822	0.970768
69.766	2.82628	2.47918	69.766	1.17752	1.07415	69.766	0.0042202	0.00130889	69.766	1.25632	0.957597
71.759	2.77991	2.44196	71.759	1.1582	1.05802	71.759	0.00425884	0.00129286	71.759	1.26783	0.945872
73.752	2.78926	2.27323	73.752	1.16209	0.984917	73.752	0.00425049	0.00130757	73.752	1.26534	0.956633
75.745	2.86758	2.38872	75.745	1.19473	1.03496	75.745	0.00422042	0.00132689	75.745	1.25639	0.970768
77.739	2.78892	2.27061	77.739	1.16195	0.983781	77.739	0.00426915	0.00130077	77.739	1.2709	0.951654
79.732	2.77071	2.45732	79.732	1.15436	1.06468	79.732	0.00420263	0.00129528	79.732	1.25109	0.947639
81.725	2.75818	2.46415	81.725	1.14915	1.06764	81.725	0.0041438	0.00125203	81.725	1.23358	0.915997
83.719	2.82079	2.38717	83.719	1.17523	1.03428	83.719	0.00414424	0.00128891	83.719	1.23371	0.942981
85.712	2.84445	2.30985	85.712	1.18509	1.00078	85.712	0.0042865	0.00132075	85.712	1.27606	0.96627
87.705	2.82377	2.32531	87.705	1.17647	1.00748	87.705	0.00426542	0.00125818	87.705	1.26979	0.920495
89.699	2.89663	2.2917	89.699	1.20683	0.992921	89.699	0.00424632	0.00129177	89.699	1.2641	0.945069
91.692	2.76355	2.34517	91.692	1.15138	1.01609	91.692	0.00414336	0.00128299	91.692	1.23345	0.938644
93.685	2.71726	2.25907	93.685	1.1321	0.978783	93.685	0.00417058	0.00126981	93.685	1.24155	0.929007
95.679	2.71171	2.28504	95.679	1.12978	0.990035	95.679	0.00390626	0.00126191	95.679	1.16287	0.923225
97.672	2.72418	2.34533	97.672	1.13498	1.01616	97.672	0.00407311	0.00131065	97.672	1.21254	0.958882
99.665	2.78301	2.29357	99.665	1.15949	0.993731	99.665	0.00412865	0.00126279	99.665	1.22907	0.923868
101.658	2.7218	2.39018	101.658	1.13399	1.03559	101.658	0.00406872	0.00124303	101.658	1.21123	0.909412
103.652	2.63612	2.43763	103.652	1.09829	1.05615	103.652	0.00375631	0.0013157	103.652	1.11823	0.962576
105.645	2.5525	2.47587	105.645	1.06345	1.07271	105.645	0.00360373	0.0013236	105.645	1.07281	0.968358
107.638	2.66027	2.52555	107.638	1.10835	1.09424	107.638	0.00364018	0.00135477	107.638	1.08365	0.991166
109.632	2.53155	2.49223	109.632	1.05472	1.0798	109.632	0.00348474	0.00139122	109.632	1.03738	1.01783
111.625	2.60169	2.53106	111.625	1.08395	1.09663	111.625	0.00372141	0.00141581	111.625	1.10784	1.03582
113.618	2.71071	2.60763	113.618	1.12937	1.1298	113.618	0.00381405	0.00144018	113.618	1.13542	1.05365
115.612	2.7521	2.60521	115.612	1.14661	1.12876	115.612	0.00391679	0.00145686	115.612	1.166	1.06585
117.605	2.79439	2.61666	117.605	1.16423	1.13371	117.605	0.0039405	0.00149791	117.605	1.17306	1.09589
119.598	2.65396	2.67743	119.598	1.10572	1.16004	119.598	0.00383732	0.0014595	119.598	1.14234	1.06778
121.591	2.69787	2.6645	121.591	1.12402	1.15444	121.591	0.00366542	0.0015405	121.591	1.09117	1.12705
123.585	2.46752	2.84586	123.585	1.02805	1.23302	123.585	0.00353326	0.00157431	123.585	1.05183	1.15178
125.578	2.57039	2.72876	125.578	1.0709	1.18228	125.578	0.00352931	0.00156707	125.578	1.05065	1.14648
127.571	2.59677	2.80252	127.571	1.0819	1.21424	127.571	0.00356597	0.00164588	127.571	1.06156	1.20414
129.565	2.66987	2.92637	129.565	1.11235	1.2679	129.565	0.00353853	0.00163754	129.565	1.0534	1.19804
131.558	2.58863	2.83341	131.558	1.0785	1.22763	131.558	0.00364061	0.00162371	131.558	1.08379	1.18792
133.551	2.60642	2.74134	133.551	1.08592	1.18773	133.551	0.00351196	0.0016865	133.551	1.04549	1.23386
135.545	2.56314	2.95936	135.545	1.06788	1.2822	135.545	0.00345576	0.00172075	135.545	1.02876	1.25891
137.538	2.51398	2.98726	137.538	1.0474	1.29428	137.538	0.00357168	0.00174753	137.538	1.06326	1.27851
139.531	2.60741	2.88136	139.531	1.08633	1.2484	139.531	0.00349265	0.00175412	139.531	1.03974	1.28333
141.524	2.45398	2.9376	141.524	1.02241	1.27277	141.524	0.00347816	0.00177014	141.524	1.03542	1.29505
143.518	2.52352	2.9656	143.518	1.05138	1.2849	143.518	0.0034461	0.00178683	143.518	1.02588	1.30726
145.511	2.53948	2.94216	145.511	1.05803	1.27474	145.511	0.00350494	0.00183732	145.511	1.0434	1.3442
147.504	2.524	2.90317	147.504	1.05158	1.25785	147.504	0.00343403	0.00179495	147.504	1.02229	1.3132
149.498	2.49738	3.00361	149.498	1.04049	1.30137	149.498	0.00346476	0.00183425	149.498	1.03144	1.34195
151.491	2.61639	3.0571	151.491	1.09007	1.32454	151.491	0.00348408	0.00184215	151.491	1.03719	1.34774
153.484	2.48371	2.98052	153.484	1.03479	1.29137	153.484	0.00334951	0.00185818	153.484	0.997124	1.35946
155.478	2.53811	2.96001	155.478	1.05746	1.28247	155.478	0.00339385	0.00184018	155.478	1.01033	1.34629
157.471	2.46129	3.05059	157.471	1.02545	1.32172	157.471	0.00328606	0.0018674	157.471	0.978237	1.36621
159.464	2.4791	3.01328	159.464	1.03287	1.30556	159.464	0.00328738	0.0018584	159.464	0.978629	1.35962
161.458	2.47138	3.00837	161.458	1.02966	1.30343	161.458	0.00334007	0.00191636	161.458	0.994314	1.40202
163.451	2.41163	2.95047	163.451	1.00476	1.27834	163.451	0.00341229	0.00188233	163.451	1.01582	1.37713
165.444	2.47133	3.03624	165.444	1.02964	1.3155	165.444	0.00331482	0.0018944	165.444	0.986798	1.38596
167.437	2.55359	3.03867	167.437	1.06391	1.31656	167.437	0.00331701	0.00188277	167.437	0.987452	1.37745
169.431	2.50912	3.13307	169.431	1.04538	1.35746	169.431	0.00326147	0.00190933	169.431	0.970917	1.39688
171.424	2.38037	3.02667	171.424	0.991736	1.31136	171.424	0.00330318	0.00189857	171.424	0.983334	1.38901
173.417	2.42976	3.01009	173.417	1.01231	1.30417	173.417	0.00335785	0.00189308	173.417	0.999608	1.385
175.411	2.34499	3.11685	175.411	0.976997	1.35043	175.411	0.00325071	0.00188847	175.411	0.967715	1.38163
177.404	2.42208	3.02191	177.404	1.00911	1.3093	177.404	0.00323864	0.00190779	177.404	0.96412	1.39576
179.397	2.4118	3.05392	179.397	1.00483	1.32316	179.397	0.00329879	0.00188255	179.397	0.982027	1.37729
181.391	2.33773	3.11678	181.391	0.973971	1.3504	181.391	0.00319232	0.00191987	181.391	0.95033	1.40459
183.384	2.37799	3.0837	183.384	0.990745	1.33607	183.384	0.00324413	0.00191065	183.384	0.965754	1.39785
185.377	2.32825	3.08897	185.377	0.970024	1.33835	185.377	0.00326674	0.00190318	185.377	0.972485	1.39239
187.37	2.32799	3.03012	187.37	0.969914	1.31285	187.37	0.00323732	0.00191043	187.37	0.963728	1.39769
189.364	2.4904	3.04657	189.364	1.03758	1.31998	189.364	0.0032652	0.00192755	189.364	0.972028	1.41022
191.357	2.46371	3.07604	191.357	1.02646	1.33275	191.357	0.00331899	0.00190977	191.357	0.98804	1.39721
193.35	2.3723	3.01663	193.35	0.988377	1.30701	193.35	0.00300417	0.00193085	193.35	0.894321	1.41262
195.344	2.33813	3.07152	195.344	0.974137	1.33079	195.344	0.00316026	0.00189813	195.344	0.940788	1.38869
197.337	2.43624	3.02043	197.337	1.01501	1.30865	197.337	0.00312711	0.00188145	197.337	0.93092	1.37649
199.33	2.34324	3.11618	199.33	0.976269	1.35014	199.33	0.00306301	0.00191811	199.33	0.911836	1.40331
201.324	2.31694	3.14779	201.324	0.965311	1.36384	201.324	0.00319583	0.00193963	201.324	0.951376	1.41905
203.317	2.96384	3.16929	203.317	1.23483	1.37315	203.317	0.00481932	0.00195982	203.317	1.43468	1.43383
205.31	3.12835	3.15732	205.31	1.30337	1.36796	205.31	0.00543886	0.00195587	205.31	1.61911	1.43093
207.303	3.32646	3.20977	207.303	1.38591	1.39069	207.303	0.00578551	0.00198156	207.303	1.72231	1.44973
209.297	3.34239	2.9344	209.297	1.39255	1.27138	209.297	0.00614973	0.0019427	209.297	1.83073	1.4213
211.29	3.31706	2.9958	211.29	1.38199	1.29798	211.29	0.00600483	0.00185269	211.29	1.7876	1.35544
213.283	3.39294	3.03842	213.283	1.41361	1.31645	213.283	0.00650823	0.00187574	213.283	1.93746	1.37231
215.277	3.42611	3.05511	215.277	1.42743	1.32368	215.277	0.00656553	0.00185247	215.277	1.95451	1.35528
217.27	3.42425	2.98422	217.27	1.42665	1.29297	217.27	0.00663864	0.0017921	217.27	1.97628	1.31111
219.263	3.33131	2.91889	219.263	1.38793	1.26466	219.263	0.00654314	0.00176926	219.263	1.94785	1.29441
221.257	3.40019	2.89443	221.257	1.41663	1.25406	221.257	0.00668211	0.0017506	221.257	1.98922	1.28076
223.25	3.35243	2.97186	223.25	1.39673	1.28761	223.25	0.00661186	0.00168496	223.25	1.9683	1.23273
225.243	3.38622	2.87879	225.243	1.41081	1.24729	225.243	0.00666718	0.00172404	225.243	1.98477	1.26132
227.237	3.44342	2.80464	227.237	1.43464	1.21516	227.237	0.00662195	0.00168935	227.237	1.97131	1.23595
229.23	3.37407	2.93909	229.23	1.40575	1.27341	229.23	0.00667816	0.00163183	229.23	1.98804	1.19386
231.223	3.34825	2.85825	231.223	1.39499	1.23839	231.223	0.00683293	0.00164325	231.223	2.03412	1.20222
233.216	3.41142	2.89029	233.216	1.4213	1.25227	233.216	0.00667969	0.00160022	233.216	1.9885	1.17074
