# Supplementary material for: TRPM7 residue S1269 mediates cAMP dependence of Ca2+ influx
Source: PLoS One. 2019 Jan 7;14(1):e0209563. doi: 10.1371/journal.pone.0209563 (PMC6322742; doi:10.1371/journal.pone.0209563)
Supplement: S1 File — Individual data and traces of Ca2+ and cAMP measurements in single cells as mentioned in Fig 1E. Despite poor signal-to-noise and cell-to-cell variability, the responses in 23 cells clearly demonstrate tight temporal correlation of TRPM7 inhibition and cAMP increase. (ZIP) [file pone.0209563.s001.zip › Duo meting Ca2+ en cAMP/exp-4-3.xlsx]

## Sheet: Mean ROI
Time [s]	ROI1 HyD 4 [ns]	ROI1 HyD 2 [ns]				Time [s]	ROI1 HyD 4 [kCnts]	ROI1 HyD 2 [kCnts]
0	2.43079	1.27757	0	1	1	0	0.00379851	0.000427061	0	1	1
1.993	2.54728	1.18527	1.993	1.04792	0.927752	1.993	0.00387468	0.000425103	1.993	1.02005	0.995415
3.987	2.55443	1.24312	3.987	1.05086	0.973035	3.987	0.00387037	0.000420403	3.987	1.01892	0.984411
5.98	2.54181	1.15449	5.98	1.04567	0.903658	5.98	0.00384688	0.000415117	5.98	1.01273	0.972031
7.973	2.57248	1.15271	7.973	1.05829	0.902264	7.973	0.00379734	0.000443705	7.973	0.999691	1.03897
9.966	2.55547	1.35161	9.966	1.05129	1.05795	9.966	0.00371608	0.000415117	9.966	0.978298	0.972031
11.96	2.56523	1.12566	11.96	1.0553	0.881092	11.96	0.00379127	0.000427453	11.96	0.998093	1.00092
13.953	2.51506	1.06101	13.953	1.03467	0.830492	13.953	0.00372939	0.000442726	13.953	0.981803	1.03668
15.946	2.54288	1.26806	15.946	1.04611	0.992552	15.946	0.00371451	0.000413746	15.946	0.977885	0.968822
17.94	2.45033	1.33275	17.94	1.00804	1.04319	17.94	0.00374976	0.000401606	17.94	0.987164	0.940394
19.933	2.63023	1.3386	19.933	1.08205	1.04777	19.933	0.00377913	0.000403564	19.933	0.994897	0.944979
21.926	2.51476	1.10032	21.926	1.03454	0.861263	21.926	0.00381144	0.000415508	21.926	1.0034	0.972948
23.92	2.42255	1.37066	23.92	0.996607	1.07286	23.92	0.003785	0.000411984	23.92	0.996443	0.964695
25.913	2.49035	1.3767	25.913	1.0245	1.07759	25.913	0.00378813	0.00041355	25.913	0.997268	0.968363
27.906	2.45633	1.1553	27.906	1.01051	0.904291	27.906	0.00369336	0.00040278	27.906	0.972318	0.943145
29.899	2.52767	1.13756	29.899	1.03985	0.89041	29.899	0.0037615	0.000443117	29.899	0.990257	1.0376
31.893	2.79845	1.12105	31.893	1.15125	0.877486	31.893	0.00474036	0.000413158	31.893	1.24795	0.967446
33.886	3.16745	1.05964	33.886	1.30305	0.82942	33.886	0.00603681	0.00043176	33.886	1.58926	1.011
35.879	3.15662	1.48165	35.879	1.29859	1.15974	35.879	0.00601351	0.000426669	35.879	1.58312	0.999083
37.873	3.06736	1.3223	37.873	1.26188	1.03501	37.873	0.0057288	0.000447621	37.873	1.50817	1.04814
39.866	3.06213	1.22368	39.866	1.25972	0.957818	39.866	0.00556452	0.000429606	39.866	1.46492	1.00596
41.859	2.98269	1.38892	41.859	1.22704	1.08716	41.859	0.00552947	0.000456041	41.859	1.45569	1.06786
43.853	3.07527	1.52476	43.853	1.26513	1.19349	43.853	0.00531682	0.000449383	43.853	1.39971	1.05227
45.846	3.04167	1.36554	45.846	1.25131	1.06885	45.846	0.00534952	0.000452908	45.846	1.40832	1.06052
47.839	2.96288	1.36401	47.839	1.21889	1.06766	47.839	0.00529528	0.000455453	47.839	1.39404	1.06648
49.833	3.02248	1.58182	49.833	1.24341	1.23814	49.833	0.00527492	0.000447621	49.833	1.38868	1.04814
51.826	3.04136	1.32799	51.826	1.25118	1.03946	51.826	0.00525769	0.000446642	51.826	1.38414	1.04585
53.819	2.99532	1.44906	53.819	1.23224	1.13423	53.819	0.00522792	0.000442334	53.819	1.37631	1.03576
55.812	2.99082	1.52352	55.812	1.23039	1.19251	55.812	0.00521617	0.000470922	55.812	1.37322	1.10271
57.806	2.97535	1.37591	57.806	1.22402	1.07698	57.806	0.00516565	0.00044625	57.806	1.35992	1.04493
59.799	2.96542	1.65951	59.799	1.21994	1.29896	59.799	0.00518289	0.000441159	59.799	1.36445	1.03301
61.792	2.96779	1.38314	61.792	1.22091	1.08263	61.792	0.00516076	0.00047151	61.792	1.35863	1.10408
63.786	2.94172	1.34912	63.786	1.21019	1.056	63.786	0.00529626	0.000435677	63.786	1.3943	1.02017
65.779	3.00357	1.2622	65.779	1.23563	0.98797	65.779	0.00522479	0.000457999	65.779	1.37548	1.07244
67.772	2.96965	1.50494	67.772	1.22168	1.17797	67.772	0.00517838	0.000446838	67.772	1.36327	1.04631
69.766	2.88495	1.52106	69.766	1.18683	1.19059	69.766	0.00517623	0.000438418	69.766	1.3627	1.02659
71.759	2.95691	1.56551	71.759	1.21644	1.22538	71.759	0.00519131	0.000460349	71.759	1.36667	1.07795
73.752	2.87532	1.54966	73.752	1.18287	1.21297	73.752	0.00513589	0.000447033	73.752	1.35208	1.04677
75.745	2.84268	1.48998	75.745	1.16945	1.16626	75.745	0.00507989	0.000443313	75.745	1.33734	1.03806
77.739	2.93413	1.4649	77.739	1.20706	1.14663	77.739	0.00502193	0.00044488	77.739	1.32208	1.04172
79.732	2.90831	1.73574	79.732	1.19644	1.35862	79.732	0.00495614	0.000459565	79.732	1.30476	1.07611
81.725	2.92104	1.49831	81.725	1.20168	1.17278	81.725	0.00502565	0.000456628	81.725	1.32306	1.06923
83.719	2.93172	1.39828	83.719	1.20608	1.09448	83.719	0.00494361	0.000434502	83.719	1.30146	1.01742
85.712	2.87438	1.35349	85.712	1.18249	1.05943	85.712	0.00499667	0.00045702	85.712	1.31543	1.07015
87.705	2.9124	1.57287	87.705	1.19813	1.23114	87.705	0.00502741	0.000458782	87.705	1.32352	1.07428
89.699	2.86356	1.45365	89.699	1.17804	1.13783	89.699	0.00496103	0.000467593	89.699	1.30605	1.09491
91.692	2.92156	1.37583	91.692	1.2019	1.07691	91.692	0.00487155	0.000438222	91.692	1.28249	1.02613
93.685	2.84965	1.57037	93.685	1.17231	1.22918	93.685	0.0049532	0.000462502	93.685	1.30398	1.08299
95.679	2.73537	1.46155	95.679	1.1253	1.14401	95.679	0.00467711	0.000458978	95.679	1.2313	1.07474
97.672	2.79459	1.50194	97.672	1.14966	1.17562	97.672	0.0048179	0.000468768	97.672	1.26836	1.09766
99.665	2.76902	1.74549	99.665	1.13914	1.36626	99.665	0.00471392	0.000487762	99.665	1.24099	1.14214
101.658	2.73371	1.8294	101.658	1.12461	1.43194	101.658	0.00455551	0.000499706	101.658	1.19929	1.17011
103.652	2.75893	1.80166	103.652	1.13499	1.41022	103.652	0.00440239	0.000546896	103.652	1.15898	1.28061
105.645	2.75794	1.93704	105.645	1.13458	1.51619	105.645	0.00444605	0.000536323	105.645	1.17047	1.25585
107.638	2.79984	2.12617	107.638	1.15182	1.66423	107.638	0.00450793	0.000547288	107.638	1.18676	1.28152
109.632	2.77106	1.85547	109.632	1.13998	1.45234	109.632	0.00447758	0.000553358	109.632	1.17877	1.29574
111.625	2.72955	2.21354	111.625	1.1229	1.73262	111.625	0.00444214	0.000564323	111.625	1.16944	1.32141
113.618	2.83419	2.13189	113.618	1.16595	1.6687	113.618	0.00440924	0.000569806	113.618	1.16078	1.33425
115.612	2.70891	2.16825	115.612	1.11441	1.69716	115.612	0.00447229	0.000564519	115.612	1.17738	1.32187
117.605	2.79276	2.25049	117.605	1.14891	1.76153	117.605	0.00439847	0.000582925	117.605	1.15795	1.36497
119.598	2.70097	2.15847	119.598	1.11115	1.68951	119.598	0.00439162	0.000567065	119.598	1.15614	1.32783
121.591	2.74584	1.98618	121.591	1.1296	1.55465	121.591	0.00434443	0.000570589	121.591	1.14372	1.33608
123.585	2.63787	1.82333	123.585	1.08519	1.42718	123.585	0.00432211	0.000568435	123.585	1.13784	1.33104
125.578	2.80394	2.15696	125.578	1.15351	1.68833	125.578	0.00436714	0.000547288	125.578	1.1497	1.28152
127.571	2.78131	2.18482	127.571	1.1442	1.71014	127.571	0.00429783	0.000570981	127.571	1.13145	1.337
129.565	2.766	2.07763	129.565	1.1379	1.62623	129.565	0.00433033	0.00058038	129.565	1.14001	1.35901
131.558	2.68122	2.23726	131.558	1.10302	1.75118	131.558	0.0043644	0.0005841	131.558	1.14898	1.36772
133.551	2.68895	2.45702	133.551	1.1062	1.9232	133.551	0.00430605	0.000585079	133.551	1.13362	1.37001
135.545	2.70978	2.17577	135.545	1.11477	1.70305	135.545	0.00428001	0.00057431	135.545	1.12676	1.3448
137.538	2.7575	2.23765	137.538	1.1344	1.75149	137.538	0.0042242	0.000565107	137.538	1.11207	1.32325
139.531	2.68838	2.05489	139.531	1.10597	1.60843	139.531	0.00418915	0.000569023	139.531	1.10284	1.33242
141.524	2.62971	2.24655	141.524	1.08183	1.75845	141.524	0.00423086	0.000566282	141.524	1.11382	1.326
143.518	2.67942	2.05254	143.518	1.10228	1.6066	143.518	0.00412688	0.000589779	143.518	1.08645	1.38102
145.511	2.6743	2.34379	145.511	1.10017	1.83457	145.511	0.00415058	0.000569415	145.511	1.09269	1.33333
147.504	2.64436	2.19838	147.504	1.08786	1.72075	147.504	0.00412571	0.000551596	147.504	1.08614	1.29161
149.498	2.66042	2.13911	149.498	1.09447	1.67436	149.498	0.00410084	0.000588995	149.498	1.07959	1.37918
151.491	2.58558	2.21602	151.491	1.06368	1.73456	151.491	0.00406795	0.000570198	151.491	1.07093	1.33517
153.484	2.65617	2.20021	153.484	1.09272	1.72218	153.484	0.00403995	0.000596632	153.484	1.06356	1.39707
155.478	2.62961	2.18486	155.478	1.08179	1.71017	155.478	0.00405248	0.000591345	155.478	1.06686	1.38469
157.471	2.70331	1.89929	157.471	1.11211	1.48664	157.471	0.00398982	0.000592912	157.471	1.05036	1.38835
159.464	2.56343	2.13415	159.464	1.05456	1.67048	159.464	0.00398159	0.000568827	159.464	1.0482	1.33196
161.458	2.56389	1.98289	161.458	1.05476	1.55208	161.458	0.00399001	0.000564323	161.458	1.05041	1.32141
163.451	2.6677	2.4222	163.451	1.09746	1.89594	163.451	0.00395183	0.000564715	163.451	1.04036	1.32233
165.444	2.60014	2.14609	165.444	1.06967	1.67982	165.444	0.00394752	0.000563149	165.444	1.03923	1.31866
167.437	2.53878	2.00904	167.437	1.04442	1.57255	167.437	0.00386117	0.00057431	167.437	1.0165	1.3448
169.431	2.60603	1.97955	169.431	1.07209	1.54946	169.431	0.00391384	0.000576659	169.431	1.03036	1.3503
171.424	2.50288	2.17643	171.424	1.02966	1.70357	171.424	0.00392109	0.000549638	171.424	1.03227	1.28702
173.417	2.57618	2.01994	173.417	1.05981	1.58108	173.417	0.00384179	0.000583513	173.417	1.01139	1.36635
175.411	2.54726	1.99648	175.411	1.04791	1.56272	175.411	0.00392755	0.000560211	175.411	1.03397	1.31178
177.404	2.51358	2.20046	177.404	1.03406	1.72238	177.404	0.00378696	0.000546113	177.404	0.996959	1.27877
179.397	2.58358	2.20579	179.397	1.06285	1.72655	179.397	0.00380634	0.000584688	179.397	1.00206	1.3691
181.391	2.54256	2.20339	181.391	1.04598	1.72467	181.391	0.00384179	0.000541805	181.391	1.01139	1.26868
183.384	2.51618	2.22254	183.384	1.03513	1.73966	183.384	0.00381692	0.000590562	183.384	1.00485	1.38285
185.377	2.46885	2.15094	185.377	1.01565	1.68362	185.377	0.00381006	0.000561191	185.377	1.00304	1.31408
187.37	2.52363	2.21796	187.37	1.03819	1.73607	187.37	0.00381731	0.000573527	187.37	1.00495	1.34296
189.364	2.5435	2.14104	189.364	1.04636	1.67587	189.364	0.00381339	0.000570002	189.364	1.00392	1.33471
191.357	2.41264	2.20284	191.357	0.99253	1.72424	191.357	0.00371627	0.000579988	191.357	0.978349	1.35809
193.35	2.54615	2.10182	193.35	1.04745	1.64517	193.35	0.00381711	0.000577443	193.35	1.0049	1.35213
195.344	2.47061	2.2582	195.344	1.01638	1.76757	195.344	0.00361523	0.000566086	195.344	0.95175	1.32554
197.337	2.44299	2.00025	197.337	1.00502	1.56567	197.337	0.00373899	0.000561778	197.337	0.984329	1.31545
199.33	2.4087	2.03325	199.33	0.99091	1.5915	199.33	0.00369003	0.000548659	199.33	0.971442	1.28473
201.324	2.47366	2.12881	201.324	1.01763	1.6663	201.324	0.00378402	0.000586254	201.324	0.996185	1.37276
203.317	3.08371	2.12715	203.317	1.2686	1.665	203.317	0.00591678	0.000581359	203.317	1.55766	1.3613
205.31	3.29219	2.02174	205.31	1.35437	1.58249	205.31	0.00680595	0.000610339	205.31	1.79174	1.42916
207.303	3.29787	2.47988	207.303	1.3567	1.94109	207.303	0.00742079	0.000612493	207.303	1.95361	1.4342
209.297	3.3893	2.18855	209.297	1.39432	1.71306	209.297	0.00754748	0.000614451	209.297	1.98696	1.43879
211.29	3.34881	2.35774	211.29	1.37766	1.84549	211.29	0.00776052	0.000612297	211.29	2.04304	1.43375
213.283	3.42995	2.17811	213.283	1.41104	1.70488	213.283	0.00779538	0.000653417	213.283	2.05222	1.53003
215.277	3.40962	2.26698	215.277	1.40268	1.77445	215.277	0.00791502	0.000642647	215.277	2.08372	1.50481
217.27	3.52922	2.0365	217.27	1.45188	1.59404	217.27	0.00783611	0.000644018	217.27	2.06294	1.50802
219.263	3.46264	2.3011	219.263	1.42449	1.80115	219.263	0.00789857	0.000645389	219.263	2.07939	1.51123
221.257	3.46423	2.1957	221.257	1.42514	1.71865	221.257	0.0078598	0.000618367	221.257	2.06918	1.44796
223.25	3.4666	2.46988	223.25	1.42612	1.93326	223.25	0.00788349	0.000619542	223.25	2.07542	1.45071
225.243	3.41497	2.25763	225.243	1.40488	1.76712	225.243	0.00785941	0.000626199	225.243	2.06908	1.4663
227.237	3.41667	2.22855	227.237	1.40558	1.74437	227.237	0.00800568	0.000630703	227.237	2.10758	1.47685
229.23	3.46537	2.14916	229.23	1.42561	1.68223	229.23	0.00805678	0.000626395	229.23	2.12104	1.46676
231.223	3.41087	2.17561	231.223	1.40319	1.70293	231.223	0.00806814	0.000627178	231.223	2.12403	1.46859
233.216	3.48492	1.95407	233.216	1.43366	1.52952	233.216	0.00806246	0.000625024	233.216	2.12253	1.46355
