# Supplementary material for: TRPM7 residue S1269 mediates cAMP dependence of Ca2+ influx
Source: PLoS One. 2019 Jan 7;14(1):e0209563. doi: 10.1371/journal.pone.0209563 (PMC6322742; doi:10.1371/journal.pone.0209563)
Supplement: S1 File — Individual data and traces of Ca2+ and cAMP measurements in single cells as mentioned in Fig 1E. Despite poor signal-to-noise and cell-to-cell variability, the responses in 23 cells clearly demonstrate tight temporal correlation of TRPM7 inhibition and cAMP increase. (ZIP) [file pone.0209563.s001.zip › Duo meting Ca2+ en cAMP/exp-4a-1.xlsx]

## Sheet: Mean ROI
Time [s]	ROI1 HyD 4 [ns]	ROI1 HyD 2 [ns]				Time [s]	ROI1 HyD 4 [kCnts]	ROI1 HyD 2 [kCnts]
0	2.03165	2.80883	0	1	1	0	0.00264034	0.00714981	0	1	1
1.996	1.87321	2.80229	1.996	0.922016	0.997671	1.996	0.0026042	0.00707141	1.996	0.986312	0.989034
3.993	2.10491	2.72421	3.993	1.03606	0.969875	3.993	0.00265229	0.00700787	3.993	1.00453	0.980148
5.99	2.20268	2.73091	5.99	1.08418	0.972261	5.99	0.00261586	0.00701399	5.99	0.990727	0.981004
7.986	2.09651	2.79554	7.986	1.03193	0.995268	7.986	0.00258554	0.00691344	7.986	0.979247	0.96694
9.983	2.03928	2.77594	9.983	1.00375	0.988289	9.983	0.00264937	0.00705071	9.983	1.00342	0.98614
11.98	2.03421	2.76861	11.98	1.00126	0.98568	11.98	0.00262343	0.00705071	11.98	0.993598	0.98614
13.976	2.11162	2.78097	13.976	1.03936	0.990081	13.976	0.00268989	0.0070991	13.976	1.01877	0.992907
15.973	2.09849	2.82285	15.973	1.0329	1.00499	15.973	0.00264908	0.00708715	15.973	1.00331	0.991236
17.97	2.05639	2.8456	17.97	1.01218	1.01309	17.97	0.00258379	0.0070443	17.97	0.978585	0.985243
19.966	2.08414	2.83789	19.966	1.02584	1.01035	19.966	0.00266336	0.00706704	19.966	1.00872	0.988423
21.963	2.18699	2.78561	21.963	1.07646	0.991732	21.963	0.00259079	0.00700379	21.963	0.981234	0.979577
23.959	2.12388	2.83713	23.959	1.0454	1.01008	23.959	0.00257476	0.00697639	23.959	0.975163	0.975745
25.956	2.11759	2.80705	25.956	1.0423	0.999368	25.956	0.00264704	0.00699067	25.956	1.00254	0.977742
27.953	2.07003	2.79775	27.953	1.01889	0.996054	27.953	0.00259137	0.00695978	27.953	0.981455	0.973421
29.949	1.9762	2.85709	29.949	0.972706	1.01718	29.949	0.00255756	0.00701953	29.949	0.96865	0.981778
31.946	1.83505	2.84245	31.946	0.903232	1.01197	31.946	0.00249111	0.00702623	31.946	0.943482	0.982716
33.943	1.99936	2.83843	33.943	0.984105	1.01054	33.943	0.0025016	0.00698339	33.943	0.947456	0.976723
35.939	2.35485	2.80891	35.939	1.15908	1.00003	35.939	0.00332323	0.00699446	35.939	1.25864	0.978272
37.936	2.82887	2.78269	37.936	1.3924	0.990693	37.936	0.00400029	0.00683999	37.936	1.51507	0.956667
39.933	2.77926	2.90767	39.933	1.36798	1.03519	39.933	0.00394025	0.0071125	39.933	1.49233	0.994782
41.929	2.84	2.86781	41.929	1.39788	1.021	41.929	0.00393821	0.00715622	41.929	1.49156	1.0009
43.926	2.71257	2.94684	43.926	1.33516	1.04913	43.926	0.00371787	0.00725357	43.926	1.4081	1.01451
45.922	2.60225	2.88911	45.922	1.28086	1.02858	45.922	0.00355844	0.00741854	45.922	1.34772	1.03759
47.919	2.63723	2.9325	47.919	1.29807	1.04403	47.919	0.00343719	0.00753133	47.919	1.3018	1.05336
49.916	2.43839	2.96061	49.916	1.2002	1.05404	49.916	0.00333926	0.00759633	49.916	1.26471	1.06245
51.912	2.32776	2.91465	51.912	1.14575	1.03767	51.912	0.00326523	0.00768464	51.912	1.23667	1.0748
53.909	2.40064	2.9699	53.909	1.18162	1.05734	53.909	0.00321335	0.00790149	53.909	1.21702	1.10513
55.906	2.40445	3.0606	55.906	1.18349	1.08964	55.906	0.00329379	0.00789537	55.906	1.24749	1.10428
57.902	2.31889	3.00934	57.902	1.14138	1.07139	57.902	0.00321393	0.00786535	57.902	1.21724	1.10008
59.899	2.5253	2.98816	59.899	1.24298	1.06385	59.899	0.00328417	0.00799796	59.899	1.24385	1.11863
61.896	2.4409	3.04148	61.896	1.20144	1.08283	61.896	0.00326115	0.00803993	61.896	1.23513	1.1245
63.892	2.38064	3.03217	63.892	1.17178	1.07951	63.892	0.00321539	0.00809181	63.892	1.21779	1.13175
65.889	2.39352	3.04113	65.889	1.17811	1.0827	65.889	0.00319732	0.00813728	65.889	1.21095	1.13811
67.885	2.47535	2.99313	67.885	1.21839	1.06561	67.885	0.0031603	0.00810259	67.885	1.19693	1.13326
69.882	2.31077	2.99713	69.882	1.13739	1.06704	69.882	0.0030067	0.00812649	69.882	1.13876	1.1366
71.879	2.38403	3.02412	71.879	1.17344	1.07665	71.879	0.00291227	0.0080443	71.879	1.10299	1.12511
73.875	2.40062	2.95947	73.875	1.18161	1.05363	73.875	0.00304372	0.00821335	73.875	1.15278	1.14875
75.872	2.29516	2.98936	75.872	1.1297	1.06427	75.872	0.00308831	0.00825066	75.872	1.16967	1.15397
77.869	2.21182	3.0014	77.869	1.08868	1.06856	77.869	0.002942	0.00816001	77.869	1.11425	1.14129
79.865	2.04892	3.00004	79.865	1.0085	1.06807	79.865	0.00289012	0.00824599	79.865	1.0946	1.15332
81.862	2.38616	2.94128	81.862	1.17449	1.04716	81.862	0.00298834	0.00812999	81.862	1.1318	1.13709
83.859	2.26058	2.98034	83.859	1.11268	1.06106	83.859	0.00305596	0.00810842	83.859	1.15741	1.13408
85.855	2.26064	3.03415	85.855	1.11271	1.08022	85.855	0.00297056	0.00807141	85.855	1.12507	1.1289
87.852	2.1427	3.02957	87.852	1.05466	1.07859	87.852	0.0028703	0.008065	87.852	1.0871	1.128
89.848	2.07237	2.98052	89.848	1.02004	1.06112	89.848	0.00283882	0.0081058	89.848	1.07517	1.13371
91.845	2.15324	2.96249	91.845	1.05985	1.0547	91.845	0.00306908	0.00793675	91.845	1.16238	1.11006
93.842	2.23805	2.99281	93.842	1.10159	1.0655	93.842	0.00310085	0.00792568	93.842	1.17441	1.10852
95.838	2.05033	3.07503	95.838	1.0092	1.09477	95.838	0.00280618	0.00801166	95.838	1.06281	1.12054
97.835	2.06178	2.9535	97.835	1.01483	1.0515	97.835	0.00280618	0.00789012	97.835	1.06281	1.10354
99.832	2.18241	2.91102	99.832	1.07421	1.03638	99.832	0.00279073	0.00783095	99.832	1.05696	1.09527
101.828	2.35988	2.9577	101.828	1.16156	1.053	101.828	0.00305159	0.00782775	101.828	1.15576	1.09482
103.825	2.18035	2.92475	103.825	1.07319	1.04127	103.825	0.00292947	0.0079965	103.825	1.1095	1.11842
105.822	2.01329	2.98765	105.822	0.990961	1.06366	105.822	0.00272428	0.00776246	105.822	1.03179	1.08569
107.818	2.12952	2.98416	107.818	1.04817	1.06242	107.818	0.00283416	0.00774089	107.818	1.07341	1.08267
109.815	2.1836	2.92899	109.815	1.07479	1.04278	109.815	0.00296124	0.00777091	109.815	1.12154	1.08687
111.811	1.98538	2.96575	111.811	0.977225	1.05587	111.811	0.00278986	0.00771058	111.811	1.05663	1.07843
113.808	2.17252	2.94572	113.808	1.06934	1.04874	113.808	0.00280385	0.00783824	113.808	1.06193	1.09629
115.805	1.99117	2.97014	115.805	0.980073	1.05743	115.805	0.00278345	0.00778403	115.805	1.0542	1.0887
117.801	2.15425	3.00869	117.801	1.06035	1.07116	117.801	0.00295512	0.00776071	117.801	1.11922	1.08544
119.798	2.20828	3.00052	119.798	1.08694	1.06824	119.798	0.00308365	0.00784902	119.798	1.1679	1.09779
121.795	2.12922	3.05679	121.795	1.04803	1.08828	121.795	0.0029044	0.00853425	121.795	1.10001	1.19363
123.791	2.11996	3.15303	123.791	1.04346	1.12254	123.791	0.00282833	0.0091262	123.791	1.0712	1.27643
125.788	1.9873	3.22502	125.788	0.978172	1.14817	125.788	0.00269105	0.00983212	125.788	1.01921	1.37516
127.785	1.94624	3.28231	127.785	0.957962	1.16857	127.785	0.00273477	0.0104795	127.785	1.03577	1.4657
129.781	2.13683	3.29484	129.781	1.05177	1.17303	129.781	0.00266978	0.0108618	129.781	1.01115	1.51918
131.778	2.14718	3.35298	131.778	1.05686	1.19373	131.778	0.00271204	0.0113702	131.778	1.02716	1.59027
133.774	2.13841	3.36296	133.774	1.05255	1.19728	133.774	0.00271233	0.0116261	133.774	1.02727	1.62606
135.771	2.1098	3.35628	135.771	1.03847	1.1949	135.771	0.00277791	0.0118382	135.771	1.0521	1.65574
137.768	2.18932	3.3944	137.768	1.07761	1.20848	137.768	0.002703	0.0122915	137.768	1.02373	1.71913
139.764	2.01836	3.41301	139.764	0.99346	1.2151	139.764	0.00274643	0.012469	139.764	1.04018	1.74396
141.761	2.03688	3.43718	141.761	1.00257	1.22371	141.761	0.0028123	0.0124908	141.761	1.06513	1.74701
143.758	2.05321	3.48564	143.758	1.01061	1.24096	143.758	0.00267706	0.0126613	143.758	1.01391	1.77086
145.754	2.10408	3.45494	145.754	1.03565	1.23003	145.754	0.00271116	0.0127348	145.754	1.02682	1.78113
147.751	2.1887	3.3938	147.751	1.0773	1.20826	147.751	0.00276741	0.0127246	147.751	1.04813	1.77971
149.748	2.26955	3.49088	149.748	1.1171	1.24282	149.748	0.00274672	0.0126741	149.748	1.04029	1.77266
151.744	2.04188	3.42882	151.744	1.00504	1.22073	151.744	0.00275284	0.0129228	151.744	1.04261	1.80743
153.741	2.07816	3.43591	153.741	1.02289	1.22325	153.741	0.00271495	0.0129869	153.741	1.02826	1.8164
155.737	2.13395	3.5004	155.737	1.05035	1.24621	155.737	0.00272428	0.0129528	155.737	1.03179	1.81163
157.734	2.02777	3.45581	157.734	0.998089	1.23034	157.734	0.00273127	0.0131046	157.734	1.03444	1.83286
159.731	2.13592	3.45734	159.731	1.05132	1.23088	159.731	0.00270504	0.0129612	159.731	1.02451	1.81281
161.727	2.02573	3.46619	161.727	0.997084	1.23403	161.727	0.00275197	0.0131728	161.727	1.04228	1.8424
163.724	2.11439	3.47512	163.724	1.04072	1.23721	163.724	0.00271204	0.01319	163.724	1.02716	1.84481
165.721	2.0736	3.52414	165.721	1.02065	1.25467	165.721	0.00275517	0.0131457	165.721	1.04349	1.83861
167.717	2.02003	3.47201	167.717	0.994279	1.2361	167.717	0.00265987	0.0130647	167.717	1.0074	1.82728
169.714	2.03751	3.51638	169.714	1.00288	1.2519	169.714	0.00265666	0.0131428	169.714	1.00618	1.8382
171.711	2.01344	3.47704	171.711	0.991039	1.2379	171.711	0.00271087	0.0131839	171.711	1.02671	1.84395
173.707	2.00082	3.45811	173.707	0.984823	1.23116	173.707	0.00273157	0.0132206	173.707	1.03455	1.84909
175.704	2.16071	3.48421	175.704	1.06352	1.24045	175.704	0.00266774	0.0132606	175.704	1.01038	1.85467
177.7	1.96268	3.46488	177.7	0.966053	1.23357	177.7	0.0026418	0.0132399	177.7	1.00055	1.85178
179.697	1.98223	3.48218	179.697	0.975676	1.23973	179.697	0.00272195	0.0132288	179.697	1.03091	1.85023
181.694	2.06317	3.4432	181.694	1.01551	1.22585	181.694	0.00267123	0.0132305	181.694	1.0117	1.85047
183.69	2.06328	3.48346	183.69	1.01557	1.24018	183.69	0.00265666	0.0132912	183.69	1.00618	1.85895
185.687	2.08341	3.53873	185.687	1.02548	1.25986	185.687	0.00264092	0.0132769	185.687	1.00022	1.85696
187.684	1.99131	3.46235	187.684	0.980145	1.23267	187.684	0.00261207	0.01329	187.684	0.989292	1.85879
189.68	1.96958	3.50387	189.68	0.969447	1.24745	189.68	0.0027065	0.0132335	189.68	1.02506	1.85088
191.677	2.03178	3.48249	191.677	1.00006	1.23984	191.677	0.0025459	0.0132547	191.677	0.964234	1.85386
193.674	2.08455	3.49376	193.674	1.02604	1.24385	193.674	0.00262402	0.0130662	193.674	0.993818	1.82748
195.67	2.02735	3.44777	195.67	0.997885	1.22748	195.67	0.00262606	0.0132868	195.67	0.994591	1.85834
197.667	2.02619	3.45382	197.667	0.997314	1.22963	197.667	0.00267415	0.0132964	197.667	1.0128	1.85969
199.663	1.98201	3.52055	199.663	0.975565	1.25339	199.663	0.00261877	0.0133235	199.663	0.991831	1.86348
201.66	2.05352	3.48843	201.66	1.01076	1.24195	201.66	0.00260973	0.0132606	201.66	0.988409	1.85467
203.657	2.03337	3.49114	203.657	1.00085	1.24292	203.657	0.00265083	0.013325	203.657	1.00397	1.86368
205.653	1.93589	3.47192	205.653	0.952866	1.23607	205.653	0.00263888	0.0132058	205.653	0.999448	1.84701
207.65	2.13207	3.47303	207.65	1.04943	1.23647	207.65	0.00263859	0.013144	207.65	0.999338	1.83837
209.647	1.98157	3.46531	209.647	0.975352	1.23372	209.647	0.00261382	0.0132778	209.647	0.989955	1.85708
211.643	1.96556	3.49869	211.643	0.967469	1.24561	211.643	0.00265637	0.0132728	211.643	1.00607	1.85639
213.64	1.89676	3.47898	213.64	0.933603	1.23859	213.64	0.0026415	0.0132929	213.64	1.00044	1.8592
215.637	2.01786	3.44589	215.637	0.993212	1.2268	215.637	0.00265579	0.0133261	215.637	1.00585	1.86385
217.633	2.0072	3.43966	217.633	0.987967	1.22459	217.633	0.00264558	0.0133943	217.633	1.00199	1.87338
219.63	2.10317	5.38654	219.63	1.0352	1.91772	219.63	0.00264996	0.0188001	219.63	1.00364	2.62945
221.626	1.98232	3.53174	221.626	0.97572	1.25737	221.626	0.00270912	0.0133189	221.626	1.02605	1.86283
223.623	1.8902	3.46433	223.623	0.930375	1.23337	223.623	0.00266016	0.0132323	223.623	1.00751	1.85072
225.62	1.97171	3.4992	225.62	0.970499	1.24579	225.62	0.0025733	0.0131431	225.62	0.974611	1.83825
227.616	1.91909	3.53119	227.616	0.944599	1.25718	227.616	0.002652	0.0133177	227.616	1.00442	1.86266
229.613	2.0443	3.50294	229.613	1.00623	1.24712	229.613	0.00265987	0.0134133	229.613	1.0074	1.87603
231.61	1.97202	3.47336	231.61	0.970648	1.23659	231.61	0.00259574	0.0132413	231.61	0.983111	1.85198
233.606	2.02164	3.47517	233.606	0.995075	1.23723	233.606	0.00259516	0.0133492	233.606	0.98289	1.86707
235.603	2.00857	3.53807	235.603	0.988637	1.25962	235.603	0.00264937	0.0133503	235.603	1.00342	1.86723
237.6	1.93863	3.52375	237.6	0.954214	1.25453	237.6	0.00258846	0.013302	237.6	0.980351	1.86046
239.596	2.09433	3.48077	239.596	1.03085	1.23922	239.596	0.00267881	0.0133973	239.596	1.01457	1.87379
241.593	1.95517	3.49056	241.593	0.962354	1.24271	241.593	0.00263801	0.0133393	241.593	0.999117	1.86568
243.589	2.07081	3.47641	243.589	1.01927	1.23767	243.589	0.00267036	0.0133943	243.589	1.01137	1.87338
245.586	1.91003	3.5007	245.586	0.940136	1.24632	245.586	0.00268726	0.0132431	245.586	1.01777	1.85223
247.583	1.90314	3.49614	247.583	0.936747	1.2447	247.583	0.00267444	0.0131752	247.583	1.01292	1.84273
249.579	2.05366	3.49344	249.579	1.01083	1.24373	249.579	0.00265666	0.0133369	249.579	1.00618	1.86535
251.576	2.06116	3.48191	251.576	1.01453	1.23963	251.576	0.00264937	0.0132929	251.576	1.00342	1.8592
253.573	1.82603	3.51004	253.573	0.898791	1.24965	253.573	0.00260799	0.0133702	253.573	0.987747	1.87
255.569	2.04565	3.46556	255.569	1.00689	1.23381	255.569	0.00259808	0.0132967	255.569	0.983994	1.85973
257.566	2.03912	3.45925	257.566	1.00368	1.23156	257.566	0.00269892	0.013327	257.566	1.02219	1.86397
259.563	1.93901	3.48171	259.563	0.954402	1.23956	259.563	0.00262168	0.0133279	259.563	0.992935	1.86409
261.559	1.91147	3.44988	261.559	0.940844	1.22823	261.559	0.00262139	0.0131775	261.559	0.992825	1.84306
263.556	1.96899	3.46174	263.556	0.96916	1.23245	263.556	0.00267794	0.0132757	263.556	1.01424	1.85679
265.552	1.92193	3.47594	265.552	0.945994	1.2375	265.552	0.00264209	0.0133882	265.552	1.00066	1.87253
267.549	2.01158	3.46543	267.549	0.990122	1.23376	267.549	0.00266365	0.0133241	267.549	1.00883	1.86356
269.546	1.99951	3.41541	269.546	0.984182	1.21596	269.546	0.00260303	0.0132582	269.546	0.98587	1.85435
271.542	2.03674	3.48608	271.542	1.0025	1.24112	271.542	0.00260944	0.0133579	271.542	0.988299	1.86829
273.539	2.08788	3.43038	273.539	1.02768	1.22129	273.539	0.00265287	0.0134582	273.539	1.00475	1.88231
275.536	2.07719	3.46324	275.536	1.02241	1.23298	275.536	0.00271145	0.0132705	275.536	1.02693	1.85606
277.532	1.94711	3.49214	277.532	0.958388	1.24327	277.532	0.00266074	0.0132224	277.532	1.00773	1.84933
279.529	2.03011	3.44356	279.529	0.99924	1.22598	279.529	0.00262402	0.0133049	279.529	0.993818	1.86087
281.526	1.90871	3.45571	281.526	0.939486	1.2303	281.526	0.00270154	0.0132577	281.526	1.02318	1.85427
283.522	1.95659	3.46959	283.522	0.963054	1.23524	283.522	0.00262693	0.0131816	283.522	0.994922	1.84363
285.519	1.91635	3.435	285.519	0.943249	1.22293	285.519	0.00261644	0.013364	285.519	0.990948	1.86915
287.515	2.00287	3.46759	287.515	0.985835	1.23453	287.515	0.0026109	0.0133317	287.515	0.988851	1.86462
289.512	1.88637	3.46557	289.512	0.928493	1.23381	289.512	0.00264588	0.0133658	289.512	1.0021	1.86939
291.509	1.85814	3.48596	291.509	0.914595	1.24107	291.509	0.00265083	0.0133812	291.509	1.00397	1.87155
293.505	2.01395	3.52334	293.505	0.991289	1.25438	293.505	0.00260565	0.0133425	293.505	0.986864	1.86613
295.502	1.86581	3.47467	295.502	0.918372	1.23705	295.502	0.00263247	0.0131586	295.502	0.99702	1.84041
297.499	1.99941	3.45418	297.499	0.984129	1.22976	297.499	0.00275372	0.0130175	297.499	1.04294	1.82068
299.495	1.90867	3.45991	299.495	0.939467	1.2318	299.495	0.00267998	0.0132335	299.495	1.01501	1.85088
301.492	1.91393	3.46458	301.492	0.942058	1.23346	301.492	0.00264588	0.0133567	301.492	1.0021	1.86813
303.489	1.88786	3.52343	303.489	0.929225	1.25441	303.489	0.00267706	0.0131964	303.489	1.01391	1.84571
305.485	1.8458	3.55038	305.485	0.908523	1.26401	305.485	0.00265433	0.0132853	305.485	1.0053	1.85814
307.482	1.79772	3.50973	307.482	0.884855	1.24954	307.482	0.00261352	0.0130947	307.482	0.989844	1.83148
309.478	2.01548	3.50076	309.478	0.992041	1.24634	309.478	0.00270388	0.013378	309.478	1.02406	1.8711
311.475	2.13355	3.46604	311.475	1.05015	1.23398	311.475	0.00296007	0.0135022	311.475	1.1211	1.88847
313.472	2.52294	3.4134	313.472	1.24182	1.21524	313.472	0.00347945	0.013339	313.472	1.31781	1.86564
315.468	2.71382	3.42126	315.468	1.33577	1.21804	315.468	0.00379627	0.013276	315.468	1.4378	1.85683
317.465	2.70055	3.40188	317.465	1.32924	1.21114	317.465	0.00396153	0.0131481	317.465	1.50039	1.83894
319.462	2.73443	3.41733	319.462	1.34592	1.21664	319.462	0.00404051	0.0134191	319.462	1.5303	1.87685
321.458	2.9149	3.38664	321.458	1.43474	1.20571	321.458	0.00427135	0.0131344	321.458	1.61773	1.83702
323.455	2.88671	3.38754	323.455	1.42087	1.20603	323.455	0.0042288	0.0130495	323.455	1.60161	1.82516
325.452	2.90611	3.41108	325.452	1.43042	1.21441	325.452	0.00428534	0.013005	325.452	1.62303	1.81892
327.448	2.87638	3.39388	327.448	1.41579	1.20829	327.448	0.00425444	0.0128449	327.448	1.61133	1.79654
329.445	2.85603	3.36507	329.445	1.40577	1.19803	329.445	0.00440688	0.0128814	329.445	1.66906	1.80164
331.441	2.92152	3.37051	331.441	1.438	1.19997	331.441	0.00433576	0.0125695	331.441	1.64212	1.75802
333.438	2.95873	3.33151	333.438	1.45632	1.18608	333.438	0.00443748	0.0123906	333.438	1.68065	1.73299
335.435	2.98575	3.37552	335.435	1.46962	1.20175	335.435	0.00451151	0.0122743	335.435	1.70869	1.71673
337.431	3.01947	3.24909	337.431	1.48621	1.15674	337.431	0.0044165	0.0119694	337.431	1.6727	1.67409
339.428	2.90302	3.3026	339.428	1.4289	1.17579	339.428	0.00443602	0.0116124	339.428	1.6801	1.62415
341.425	2.99516	3.27509	341.425	1.47425	1.166	341.425	0.00447304	0.0113946	341.425	1.69412	1.5937
343.421	2.96076	3.20093	343.421	1.45732	1.1396	343.421	0.00449082	0.0109781	343.421	1.70085	1.53544
