# Supplementary material for: TRPM7 residue S1269 mediates cAMP dependence of Ca2+ influx
Source: PLoS One. 2019 Jan 7;14(1):e0209563. doi: 10.1371/journal.pone.0209563 (PMC6322742; doi:10.1371/journal.pone.0209563)
Supplement: S1 File — Individual data and traces of Ca2+ and cAMP measurements in single cells as mentioned in Fig 1E. Despite poor signal-to-noise and cell-to-cell variability, the responses in 23 cells clearly demonstrate tight temporal correlation of TRPM7 inhibition and cAMP increase. (ZIP) [file pone.0209563.s001.zip › Duo meting Ca2+ en cAMP/exp-4a-2.xlsx]

## Sheet: Mean ROI
Time [s]	ROI1 HyD 4 [ns]	ROI1 HyD 2 [ns]				Time [s]	ROI1 HyD 4 [kCnts]	ROI1 HyD 2 [kCnts]
0	2.05508	2.64164	0	1	1	0	0.00287106	0.00824242	0	1	1
1.996	2.10289	2.6111	1.996	1.02327	0.988441	1.996	0.00290228	0.00796179	1.996	1.01087	0.965953
3.993	2.0663	2.648	3.993	1.00546	1.00241	3.993	0.00285881	0.0080846	3.993	0.995733	0.980853
5.99	2.12392	2.63001	5.99	1.0335	0.995598	5.99	0.00271499	0.00790957	5.99	0.945641	0.959618
7.986	2.09923	2.70366	7.986	1.02149	1.02348	7.986	0.00288419	0.00797783	7.986	1.00457	0.967899
9.983	2.08334	2.69388	9.983	1.01375	1.01978	9.983	0.00281126	0.00801925	9.983	0.979171	0.972925
11.98	2.01236	2.69084	11.98	0.979212	1.01863	11.98	0.00279609	0.00809685	11.98	0.973887	0.982339
13.976	1.99797	2.6684	13.976	0.972209	1.01013	13.976	0.0027748	0.00810764	13.976	0.96647	0.983649
15.973	2.18598	2.67635	15.973	1.0637	1.01314	15.973	0.00287894	0.00809364	15.973	1.00274	0.98195
17.97	2.01087	2.73024	17.97	0.978488	1.03354	17.97	0.00280018	0.00815519	17.97	0.97531	0.989418
19.966	2.02826	2.73371	19.966	0.986952	1.03486	19.966	0.00283664	0.00805251	19.966	0.988011	0.97696
21.963	2.1369	2.78827	21.963	1.03981	1.05551	21.963	0.00289965	0.00820887	21.963	1.00996	0.99593
23.959	2.02778	2.73663	23.959	0.986717	1.03596	23.959	0.00293378	0.00797054	23.959	1.02185	0.967015
25.956	2.09242	2.7083	25.956	1.01817	1.02524	25.956	0.00293728	0.00819107	25.956	1.02306	0.993771
27.953	2.12797	2.75504	27.953	1.03547	1.04293	27.953	0.00285123	0.0081091	27.953	0.993091	0.983826
29.949	2.09125	2.7491	29.949	1.0176	1.04068	29.949	0.00292795	0.00816365	29.949	1.01981	0.990444
31.946	1.96706	2.78097	31.946	0.957171	1.05275	31.946	0.00281797	0.00821966	31.946	0.981508	0.997239
33.943	2.07832	2.70533	33.943	1.01131	1.02411	33.943	0.0028241	0.00821004	33.943	0.983642	0.996071
35.939	2.40095	2.71853	35.939	1.1683	1.02911	35.939	0.00346937	0.00821966	35.939	1.20839	0.997239
37.936	2.77686	2.79983	37.936	1.35122	1.05989	37.936	0.00406009	0.0081339	37.936	1.41414	0.986834
39.933	2.74874	2.73219	39.933	1.33754	1.03428	39.933	0.00410414	0.00836727	39.933	1.42949	1.01515
41.929	2.68298	2.78685	41.929	1.30553	1.05497	41.929	0.00399037	0.00834568	41.929	1.38986	1.01253
43.926	2.69795	2.77624	43.926	1.31282	1.05095	43.926	0.00392299	0.00844195	43.926	1.36639	1.02421
45.922	2.63907	2.82372	45.922	1.28417	1.06893	45.922	0.00374825	0.00855747	45.922	1.30553	1.03822
47.919	2.59771	2.81492	47.919	1.26405	1.0656	47.919	0.00361844	0.00860414	47.919	1.26031	1.04389
49.916	2.45519	2.897	49.916	1.19469	1.09667	49.916	0.00344866	0.00855222	49.916	1.20118	1.03759
51.912	2.34559	2.82978	51.912	1.14136	1.07122	51.912	0.00343261	0.00879376	51.912	1.19559	1.06689
53.909	2.4766	2.84644	53.909	1.20511	1.07753	53.909	0.00337369	0.00886056	53.909	1.17507	1.075
55.906	2.42158	2.8672	55.906	1.17834	1.08539	55.906	0.00329259	0.00888652	55.906	1.14682	1.07815
57.902	2.40177	2.86364	57.902	1.1687	1.08404	57.902	0.0033486	0.00900788	57.902	1.16633	1.09287
59.899	2.39192	2.88702	59.899	1.1639	1.09289	59.899	0.0032783	0.00894632	59.899	1.14184	1.0854
61.896	2.4856	2.87085	61.896	1.20949	1.08677	61.896	0.00332089	0.00891628	61.896	1.15668	1.08176
63.892	2.36951	2.87653	63.892	1.153	1.08892	63.892	0.00336435	0.00906739	63.892	1.17181	1.10009
65.889	2.37987	2.82182	65.889	1.15805	1.06821	65.889	0.00321412	0.00905047	65.889	1.11949	1.09804
67.885	2.2871	2.8576	67.885	1.1129	1.08175	67.885	0.00325379	0.00895216	67.885	1.13331	1.08611
69.882	2.27857	2.90375	69.882	1.10875	1.09922	69.882	0.00326546	0.00921266	69.882	1.13737	1.11771
71.879	2.31297	2.90518	71.879	1.12549	1.09977	71.879	0.00314236	0.00909831	71.879	1.09449	1.10384
73.875	2.35883	2.89393	73.875	1.1478	1.09551	73.875	0.00319312	0.00912894	73.875	1.11217	1.10756
75.872	2.25884	2.9617	75.872	1.09915	1.12116	75.872	0.00310589	0.00915723	75.872	1.08179	1.11099
77.869	2.29574	2.871	77.869	1.11711	1.08683	77.869	0.00308401	0.00914848	77.869	1.07417	1.10993
79.865	2.17127	2.90431	79.865	1.05654	1.09943	79.865	0.0031514	0.00925088	79.865	1.09764	1.12235
81.862	2.19584	2.88131	81.862	1.06849	1.09073	81.862	0.00316219	0.0091724	81.862	1.1014	1.11283
83.859	2.1518	2.86236	83.859	1.04707	1.08356	83.859	0.00314848	0.00920362	83.859	1.09663	1.11662
85.855	2.20515	2.85849	85.855	1.07302	1.08209	85.855	0.0031269	0.00910356	85.855	1.08911	1.10448
87.852	2.22338	2.90633	87.852	1.0819	1.1002	87.852	0.00308489	0.00916832	87.852	1.07448	1.11233
89.848	2.2116	2.82052	89.848	1.07616	1.06772	89.848	0.00308693	0.00923279	89.848	1.07519	1.12016
91.845	2.2177	2.84633	91.845	1.07913	1.07749	91.845	0.00303705	0.00916628	91.845	1.05781	1.11209
93.842	2.29485	2.89278	93.842	1.11667	1.09507	93.842	0.00313477	0.00917065	93.842	1.09185	1.11262
95.838	2.14717	2.88034	95.838	1.04481	1.09036	95.838	0.00303238	0.00906593	95.838	1.05619	1.09991
97.835	2.10309	2.86446	97.835	1.02336	1.08435	97.835	0.00308226	0.00908372	97.835	1.07356	1.10207
99.832	2.14617	2.87336	99.832	1.04433	1.08772	99.832	0.0030528	0.00914936	99.832	1.0633	1.11003
101.828	2.10219	2.87965	101.828	1.02292	1.0901	101.828	0.00306184	0.00908051	101.828	1.06645	1.10168
103.825	2.21144	2.83968	103.825	1.07609	1.07497	103.825	0.00301079	0.00901692	103.825	1.04867	1.09397
105.822	2.19465	2.86729	105.822	1.06791	1.08542	105.822	0.00302509	0.00909685	105.822	1.05365	1.10366
107.818	2.17053	2.88781	107.818	1.05618	1.09319	107.818	0.00303442	0.0089402	107.818	1.0569	1.08466
109.815	2.08152	2.87459	109.815	1.01287	1.08818	109.815	0.00300146	0.00903267	109.815	1.04542	1.09588
111.811	2.15422	2.88144	111.811	1.04824	1.09078	111.811	0.00305076	0.00897579	111.811	1.06259	1.08898
113.808	2.1382	2.83309	113.808	1.04045	1.07248	113.808	0.00299708	0.00912135	113.808	1.04389	1.10664
115.805	2.03974	2.87489	115.805	0.992534	1.0883	115.805	0.00297054	0.00891044	115.805	1.03465	1.08105
117.801	2.10199	2.88266	117.801	1.02283	1.09124	117.801	0.00309306	0.00901079	117.801	1.07732	1.09322
119.798	1.94868	2.87513	119.798	0.948224	1.08839	119.798	0.00303734	0.00916569	119.798	1.05792	1.11202
121.795	2.13048	2.91576	121.795	1.03669	1.10377	121.795	0.0030773	0.00956214	121.795	1.07183	1.16011
123.791	2.05373	3.04166	123.791	0.999343	1.15143	123.791	0.00291832	0.00998337	123.791	1.01646	1.21122
125.788	2.04705	3.03057	125.788	0.996091	1.14723	125.788	0.00291219	0.0105799	125.788	1.01433	1.2836
127.785	1.99943	3.14338	127.785	0.972921	1.18994	127.785	0.0028661	0.0111152	127.785	0.998273	1.34854
129.781	2.09308	3.16371	129.781	1.01849	1.19763	129.781	0.00292882	0.0116989	129.781	1.02012	1.41936
131.778	2.02356	3.21007	131.778	0.984663	1.21518	131.778	0.00290753	0.0121062	131.778	1.0127	1.46877
133.774	2.14336	3.24222	133.774	1.04296	1.22735	133.774	0.00293436	0.0125502	133.774	1.02205	1.52263
135.771	2.11103	3.2585	135.771	1.02723	1.23351	135.771	0.00291015	0.0129708	135.771	1.01362	1.57367
137.768	2.13245	3.27743	137.768	1.03765	1.24068	137.768	0.00299037	0.0132316	137.768	1.04156	1.60531
139.764	2.17636	3.31038	139.764	1.05901	1.25316	139.764	0.00294778	0.0136759	139.764	1.02672	1.65921
141.761	2.1531	3.31704	141.761	1.0477	1.25568	141.761	0.00296762	0.0138005	141.761	1.03363	1.67432
143.758	2.25297	3.35418	143.758	1.0963	1.26974	143.758	0.00305222	0.0140546	143.758	1.0631	1.70515
145.754	2.13679	3.31621	145.754	1.03976	1.25536	145.754	0.00293086	0.0141803	145.754	1.02083	1.7204
147.751	2.11403	3.36939	147.751	1.02869	1.27549	147.751	0.00297491	0.0141817	147.751	1.03617	1.72058
149.748	2.09986	3.31718	149.748	1.02179	1.25573	149.748	0.00293378	0.0142806	149.748	1.02185	1.73258
151.744	2.14828	3.412	151.744	1.04535	1.29162	151.744	0.00291657	0.014409	151.744	1.01585	1.74815
153.741	2.07481	3.38048	153.741	1.0096	1.27969	153.741	0.00297316	0.0145744	153.741	1.03556	1.76822
155.737	2.15227	3.43291	155.737	1.0473	1.29954	155.737	0.00297141	0.0146657	155.737	1.03495	1.7793
157.734	2.20074	3.35574	157.734	1.07088	1.27033	157.734	0.00301779	0.0147876	157.734	1.05111	1.79409
159.731	2.09344	3.34572	159.731	1.01867	1.26653	159.731	0.00296499	0.0146989	159.731	1.03272	1.78333
161.727	2.15261	3.35556	161.727	1.04746	1.27026	161.727	0.00287194	0.0147693	161.727	1.0003	1.79186
163.724	2.25174	3.40333	163.724	1.09569	1.28834	163.724	0.00291861	0.0148652	163.724	1.01656	1.8035
165.721	2.21721	3.3691	165.721	1.07889	1.27538	165.721	0.00291132	0.0148445	165.721	1.01402	1.80099
167.717	2.14985	3.39022	167.717	1.04611	1.28338	167.717	0.00293028	0.0147763	167.717	1.02063	1.79271
169.714	2.06801	3.37979	169.714	1.00629	1.27943	169.714	0.00291686	0.0148136	169.714	1.01595	1.79724
171.711	2.16165	3.41075	171.711	1.05186	1.29115	171.711	0.00296966	0.0150913	171.711	1.03434	1.83093
173.707	2.09831	3.35061	173.707	1.02104	1.26838	173.707	0.00292357	0.0150338	173.707	1.01829	1.82396
175.704	2.2144	3.43377	175.704	1.07753	1.29986	175.704	0.00297375	0.0150706	175.704	1.03577	1.82842
177.7	2.16214	3.39015	177.7	1.0521	1.28335	177.7	0.0028556	0.015033	177.7	0.994615	1.82385
179.697	2.15277	3.36387	179.697	1.04754	1.2734	179.697	0.00295041	0.0150464	179.697	1.02764	1.82548
181.694	2.01218	3.36269	181.694	0.979126	1.27296	181.694	0.0029752	0.0150808	181.694	1.03627	1.82966
183.69	2.10244	3.39769	183.69	1.02305	1.28621	183.69	0.00290373	0.0150823	183.69	1.01138	1.82984
185.687	2.11444	3.41624	185.687	1.02889	1.29323	185.687	0.00293232	0.0151214	185.687	1.02134	1.83458
187.684	2.03264	3.3819	187.684	0.989082	1.28023	187.684	0.00293524	0.0151954	187.684	1.02235	1.84357
189.68	2.14454	3.40482	189.68	1.04353	1.2889	189.68	0.00286669	0.0151327	189.68	0.998476	1.83596
191.677	2.08266	3.39874	191.677	1.01342	1.2866	191.677	0.0028839	0.0152331	191.677	1.00447	1.84813
193.674	2.09894	3.41786	193.674	1.02134	1.29384	193.674	0.00294078	0.0150595	193.674	1.02428	1.82707
195.67	2.08973	3.3883	195.67	1.01686	1.28265	195.67	0.00286785	0.0152716	195.67	0.998882	1.8528
197.667	2.0311	3.39896	197.667	0.98833	1.28669	197.667	0.00283256	0.0152057	197.667	0.986588	1.84481
199.663	2.14137	3.41818	199.663	1.04199	1.29396	199.663	0.00291686	0.0151712	199.663	1.01595	1.84063
201.66	2.0442	3.4084	201.66	0.994705	1.29026	201.66	0.00288681	0.0151254	201.66	1.00549	1.83507
203.657	2.11318	3.41269	203.657	1.02827	1.29189	203.657	0.00292036	0.0152054	203.657	1.01717	1.84477
205.653	1.98544	3.39972	205.653	0.966112	1.28698	205.653	0.0028874	0.0151844	205.653	1.00569	1.84222
207.65	2.06063	3.37808	207.65	1.0027	1.27878	207.65	0.00286202	0.0152582	207.65	0.99685	1.85118
209.647	2.03532	3.41232	209.647	0.990384	1.29174	209.647	0.00293057	0.0152491	209.647	1.02073	1.85008
211.643	2.01209	3.37986	211.643	0.979081	1.27946	211.643	0.00296004	0.0152853	211.643	1.03099	1.85447
213.64	2.04204	3.39977	213.64	0.993655	1.28699	213.64	0.00290023	0.0152602	213.64	1.01016	1.85142
215.637	2.09714	3.40844	215.637	1.02046	1.29028	215.637	0.00285093	0.015269	215.637	0.992989	1.85249
217.633	1.97554	3.44088	217.633	0.961295	1.30256	217.633	0.00285968	0.0152774	217.633	0.996037	1.85351
219.63	1.98439	3.74714	219.63	0.965601	1.41849	219.63	0.00285502	0.0160554	219.63	0.994412	1.9479
221.626	1.94155	3.42319	221.626	0.944759	1.29586	221.626	0.00290432	0.0153941	221.626	1.01158	1.86767
223.623	1.97001	3.37449	223.623	0.958607	1.27742	223.623	0.00284306	0.0153209	223.623	0.990246	1.85879
225.62	2.11729	3.43326	225.62	1.03027	1.29967	225.62	0.00282876	0.0153261	225.62	0.985267	1.85942
227.616	2.02732	3.45095	227.616	0.986493	1.30637	227.616	0.00281739	0.0153401	227.616	0.981305	1.86112
229.613	2.02467	3.38923	229.613	0.985205	1.28301	229.613	0.00290548	0.0151426	229.613	1.01199	1.83716
231.61	2.06126	3.43394	231.61	1.00301	1.29993	231.61	0.0028661	0.0153162	231.61	0.998273	1.85822
233.606	2.04206	3.37374	233.606	0.993665	1.27714	233.606	0.00287019	0.0153346	233.606	0.999695	1.86045
235.603	1.95499	3.37916	235.603	0.951295	1.27919	235.603	0.00292328	0.0153719	235.603	1.01819	1.86498
237.6	2.12457	3.44446	237.6	1.03381	1.30391	237.6	0.00288331	0.0153078	237.6	1.00427	1.85719
239.596	1.91267	3.4062	239.596	0.930704	1.28943	239.596	0.00285298	0.0153571	239.596	0.9937	1.86317
241.593	2.01186	3.42295	241.593	0.978968	1.29577	241.593	0.00294924	0.0154043	241.593	1.02723	1.86891
243.589	2.06138	3.41866	243.589	1.00307	1.29415	243.589	0.00287515	0.0153293	243.589	1.00142	1.85981
245.586	2.02985	3.4007	245.586	0.987723	1.28735	245.586	0.00292561	0.015259	245.586	1.019	1.85128
247.583	2.054	3.42476	247.583	0.999477	1.29645	247.583	0.00285093	0.0153716	247.583	0.992989	1.86494
249.579	2.00191	3.37964	249.579	0.974129	1.27937	249.579	0.0028556	0.0154052	249.579	0.994615	1.86901
251.576	2.07092	3.38339	251.576	1.00771	1.28079	251.576	0.00286756	0.0153063	251.576	0.998781	1.85702
253.573	2.06413	3.39251	253.573	1.0044	1.28425	253.573	0.00286873	0.0153652	253.573	0.999187	1.86417
255.569	2.04031	3.40289	255.569	0.992815	1.28817	255.569	0.00285298	0.0153894	255.569	0.9937	1.8671
257.566	2.03042	3.40818	257.566	0.988002	1.29018	257.566	0.00286523	0.0153891	257.566	0.997968	1.86707
259.563	1.94635	3.40583	259.563	0.947091	1.28929	259.563	0.00288244	0.0153116	259.563	1.00396	1.85765
261.559	2.01861	3.42889	261.559	0.982256	1.29802	261.559	0.00290928	0.015311	261.559	1.01331	1.85758
263.556	2.03132	3.38158	263.556	0.988441	1.28011	263.556	0.00290782	0.0153396	263.556	1.0128	1.86105
265.552	1.94841	3.42359	265.552	0.948094	1.29601	265.552	0.0028661	0.015409	265.552	0.998273	1.86947
267.549	2.11417	3.38428	267.549	1.02875	1.28113	267.549	0.00283314	0.0154148	267.549	0.986791	1.87018
269.546	2.02666	3.40509	269.546	0.986172	1.28901	269.546	0.00283926	0.0154478	269.546	0.988925	1.87418
271.542	2.05344	3.4073	271.542	0.999205	1.28984	271.542	0.00286114	0.0153947	271.542	0.996545	1.86774
273.539	2.05254	3.47975	273.539	0.998766	1.31727	273.539	0.00286319	0.0153714	273.539	0.997257	1.86491
275.536	1.93842	3.367	275.536	0.943235	1.27459	275.536	0.00285385	0.0153326	275.536	0.994005	1.8602
277.532	2.11699	3.38135	277.532	1.03013	1.28002	277.532	0.00286231	0.0153276	277.532	0.996952	1.8596
279.529	2.01733	3.41034	279.529	0.981629	1.291	279.529	0.00279609	0.0153194	279.529	0.973887	1.85861
281.526	2.00748	3.44301	281.526	0.976839	1.30336	281.526	0.00288419	0.0153016	281.526	1.00457	1.85645
283.522	1.93936	3.4128	283.522	0.94369	1.29193	283.522	0.00286669	0.0152115	283.522	0.998476	1.84551
285.519	1.97392	3.41525	285.519	0.960506	1.29285	285.519	0.00287748	0.0153524	285.519	1.00224	1.86261
287.515	1.9904	3.39007	287.515	0.968528	1.28332	287.515	0.00282643	0.0152707	287.515	0.984454	1.8527
289.512	2.16288	3.3942	289.512	1.05245	1.28489	289.512	0.00289382	0.0155032	289.512	1.00793	1.88091
291.509	1.91418	3.38688	291.509	0.931437	1.28211	291.509	0.00289644	0.0153393	291.509	1.00884	1.86102
293.505	2.02595	3.40648	293.505	0.985828	1.28953	293.505	0.00294282	0.0153165	293.505	1.02499	1.85826
295.502	2.01431	3.46403	295.502	0.980164	1.31132	295.502	0.00287865	0.0154207	295.502	1.00264	1.87089
297.499	1.96122	3.39924	297.499	0.954327	1.28679	297.499	0.00293116	0.0150782	297.499	1.02093	1.82934
299.495	1.92834	3.43719	299.495	0.938331	1.30116	299.495	0.00292182	0.0153066	299.495	1.01768	1.85705
301.492	2.01955	3.41632	301.492	0.982714	1.29326	301.492	0.00285181	0.0152984	301.492	0.993294	1.85606
303.489	2.04169	3.41522	303.489	0.993483	1.29284	303.489	0.00284772	0.0154592	303.489	0.991872	1.87556
305.485	2.04606	3.46529	305.485	0.995613	1.3118	305.485	0.00294341	0.0153404	305.485	1.0252	1.86116
307.482	2.01416	3.38793	307.482	0.980088	1.28251	307.482	0.0028451	0.0149662	307.482	0.990957	1.81575
309.478	1.97144	3.36255	309.478	0.959303	1.2729	309.478	0.00290111	0.0153466	309.478	1.01047	1.8619
311.475	2.26384	3.41579	311.475	1.10158	1.29306	311.475	0.00330484	0.0153404	311.475	1.15109	1.86116
313.472	2.49941	3.30809	313.472	1.21621	1.25229	313.472	0.00377975	0.0153177	313.472	1.3165	1.8584
315.468	2.68081	3.30328	315.468	1.30448	1.25047	315.468	0.00406651	0.0152978	315.468	1.41638	1.85599
317.465	2.82039	3.30829	317.465	1.3724	1.25236	317.465	0.00423979	0.0151727	317.465	1.47673	1.84081
319.462	2.90656	3.30394	319.462	1.41433	1.25072	319.462	0.00433285	0.0152401	319.462	1.50914	1.84898
321.458	2.72651	3.31915	321.458	1.32672	1.25647	321.458	0.00442474	0.0152202	321.458	1.54115	1.84658
323.455	2.92095	3.33738	323.455	1.42133	1.26338	323.455	0.0044437	0.0151879	323.455	1.54775	1.84265
325.452	2.81926	3.31233	325.452	1.37185	1.25389	325.452	0.00448716	0.0150799	325.452	1.56289	1.82955
327.448	2.82987	3.3735	327.448	1.37701	1.27705	327.448	0.00451809	0.0150963	327.448	1.57366	1.83153
329.445	2.85514	3.31171	329.445	1.38931	1.25366	329.445	0.00457235	0.0153139	329.445	1.59256	1.85794
331.441	2.88517	3.30035	331.441	1.40392	1.24936	331.441	0.00458372	0.0150321	331.441	1.59653	1.82375
333.438	2.91295	3.32901	333.438	1.41744	1.26021	333.438	0.00465111	0.0150333	333.438	1.62	1.82389
335.435	2.97904	3.29621	335.435	1.4496	1.24779	335.435	0.00465782	0.0149032	335.435	1.62233	1.8081
337.431	2.98802	3.30084	337.431	1.45397	1.24954	337.431	0.0045458	0.0148413	337.431	1.58332	1.8006
339.428	2.99663	3.29094	339.428	1.45816	1.2458	339.428	0.0047535	0.0148264	339.428	1.65566	1.7988
341.425	2.96937	3.28246	341.425	1.44489	1.24259	341.425	0.00471966	0.0146543	341.425	1.64387	1.77792
343.421	2.92021	3.26588	343.421	1.42097	1.23631	343.421	0.0046972	0.0146132	343.421	1.63605	1.77293
