# Supplementary material for: TRPM7 residue S1269 mediates cAMP dependence of Ca2+ influx
Source: PLoS One. 2019 Jan 7;14(1):e0209563. doi: 10.1371/journal.pone.0209563 (PMC6322742; doi:10.1371/journal.pone.0209563)
Supplement: S1 File — Individual data and traces of Ca2+ and cAMP measurements in single cells as mentioned in Fig 1E. Despite poor signal-to-noise and cell-to-cell variability, the responses in 23 cells clearly demonstrate tight temporal correlation of TRPM7 inhibition and cAMP increase. (ZIP) [file pone.0209563.s001.zip › Duo meting Ca2+ en cAMP/exp-4a-3.xlsx]

## Sheet: Mean ROI
Time [s]	ROI1 HyD 4 [ns]	ROI1 HyD 2 [ns]				Time [s]	ROI1 HyD 4 [kCnts]	ROI1 HyD 2 [kCnts]
0	2.0949	2.40868	0	1	1	0	0.0025467	0.00728079	0	1	1
1.996	2.06562	2.42368	1.996	0.986023	1.00623	1.996	0.00262726	0.0070143	1.996	1.03163	0.963398
3.993	2.05178	2.47234	3.993	0.979415	1.02643	3.993	0.00251138	0.00702539	3.993	0.986132	0.964921
5.99	2.07919	2.45897	5.99	0.992499	1.02088	5.99	0.00259749	0.00705692	5.99	1.01994	0.969251
7.986	2.11035	2.44892	7.986	1.00737	1.01671	7.986	0.00267221	0.00701985	7.986	1.04928	0.96416
9.983	2.11339	2.47597	9.983	1.00883	1.02794	9.983	0.00261967	0.00696351	9.983	1.02865	0.956422
11.98	2.01461	2.4748	11.98	0.961673	1.02745	11.98	0.00268973	0.00702539	11.98	1.05616	0.964921
13.976	2.16892	2.50772	13.976	1.03533	1.04112	13.976	0.00269294	0.00713894	13.976	1.05742	0.980516
15.973	2.13995	2.50948	15.973	1.0215	1.04185	15.973	0.00268476	0.00702277	15.973	1.05421	0.964561
17.97	2.3528	2.54519	17.97	1.12311	1.05668	17.97	0.00271716	0.00711354	17.97	1.06693	0.977029
19.966	2.14449	2.548	19.966	1.02367	1.05784	19.966	0.00279013	0.00714536	19.966	1.09559	0.981398
21.963	2.20496	2.49563	21.963	1.05254	1.0361	21.963	0.00288675	0.00709078	21.963	1.13352	0.973902
23.959	2.31323	2.57619	23.959	1.10422	1.06954	23.959	0.0028129	0.00711938	23.959	1.10453	0.97783
25.956	2.27331	2.52848	25.956	1.08516	1.04974	25.956	0.00283771	0.00709253	25.956	1.11427	0.974142
27.953	2.15894	2.60253	27.953	1.03057	1.08048	27.953	0.0028237	0.00714186	27.953	1.10877	0.980917
29.949	2.19356	2.55762	29.949	1.04709	1.06184	29.949	0.00281232	0.00731845	29.949	1.1043	1.00517
31.946	2.27596	2.604	31.946	1.08643	1.08109	31.946	0.00282633	0.00733625	31.946	1.1098	1.00762
33.943	2.27863	2.6213	33.943	1.08771	1.08827	33.943	0.00286194	0.00740163	33.943	1.12378	1.0166
35.939	2.65882	2.63834	35.939	1.26919	1.09535	35.939	0.00375511	0.00747577	35.939	1.4745	1.02678
37.936	2.90469	2.59655	37.936	1.38655	1.078	37.936	0.00419994	0.0074209	37.936	1.64917	1.01924
39.933	2.86866	2.62473	39.933	1.36936	1.0897	39.933	0.00442674	0.00773497	39.933	1.73822	1.06238
41.929	2.90421	2.70411	41.929	1.38632	1.12265	41.929	0.00430619	0.00773935	41.929	1.69089	1.06298
43.926	2.9426	2.71066	43.926	1.40465	1.12537	43.926	0.00420374	0.00795359	43.926	1.65066	1.09241
45.922	2.86753	2.73498	45.922	1.36882	1.13547	45.922	0.00408611	0.00791769	45.922	1.60447	1.08748
47.919	2.8494	2.71882	47.919	1.36016	1.12876	47.919	0.00402189	0.00806363	47.919	1.57926	1.10752
49.916	2.92601	2.73174	49.916	1.39673	1.13412	49.916	0.00395155	0.00809545	49.916	1.55163	1.11189
51.912	2.82991	2.74184	51.912	1.35086	1.13832	51.912	0.00390689	0.00825248	51.912	1.5341	1.13346
53.909	2.61213	2.73781	53.909	1.2469	1.13665	53.909	0.00384384	0.00835698	53.909	1.50934	1.14781
55.906	2.74422	2.80782	55.906	1.30995	1.16571	55.906	0.00374781	0.00847431	55.906	1.47163	1.16393
57.902	2.58599	2.78252	57.902	1.23442	1.15521	57.902	0.00375657	0.00843316	57.902	1.47507	1.15827
59.899	2.66577	2.79213	59.899	1.27251	1.1592	59.899	0.00363193	0.00848249	59.899	1.42613	1.16505
61.896	2.61322	2.78167	61.896	1.24742	1.15486	61.896	0.00359837	0.00854553	61.896	1.41295	1.17371
63.892	2.6511	2.81841	63.892	1.2655	1.17011	63.892	0.00357881	0.00862697	63.892	1.40527	1.18489
65.889	2.50535	2.8424	65.889	1.19593	1.18007	65.889	0.0035648	0.00865587	65.889	1.39977	1.18886
67.885	2.60364	2.84348	67.885	1.24285	1.18051	67.885	0.00353882	0.00872008	67.885	1.38957	1.19768
69.882	2.6051	2.85615	69.882	1.24354	1.18577	69.882	0.00354437	0.00870315	69.882	1.39175	1.19536
71.879	2.65344	2.86485	71.879	1.26662	1.18939	71.879	0.0035648	0.00881203	71.879	1.39977	1.21031
73.875	2.53286	2.85113	73.875	1.20906	1.18369	73.875	0.00349095	0.00882458	73.875	1.37077	1.21203
75.872	2.48341	2.84429	75.872	1.18545	1.18085	75.872	0.00347957	0.00886894	75.872	1.3663	1.21813
77.869	2.56242	2.82343	77.869	1.22317	1.17219	77.869	0.0034641	0.00895155	77.869	1.36023	1.22947
79.865	2.47167	2.82948	79.865	1.17985	1.1747	79.865	0.00351226	0.00890134	79.865	1.37914	1.22258
81.862	2.5182	2.82639	81.862	1.20206	1.17342	81.862	0.00338004	0.00895417	81.862	1.32722	1.22983
83.859	2.474	2.87974	83.859	1.18096	1.19557	83.859	0.00337682	0.00892265	83.859	1.32596	1.22551
85.855	2.43489	2.86863	85.855	1.16229	1.19096	85.855	0.00335581	0.00899766	85.855	1.31771	1.23581
87.852	2.58681	2.93427	87.852	1.23481	1.21821	87.852	0.00336077	0.00891331	87.852	1.31966	1.22422
89.848	2.36314	2.85062	89.848	1.12804	1.18348	89.848	0.00336778	0.00890893	89.848	1.32241	1.22362
91.845	2.32356	2.90203	91.845	1.10915	1.20482	91.845	0.00310625	0.00895447	91.845	1.21971	1.22987
93.842	2.36985	2.8625	93.842	1.13125	1.18841	93.842	0.00318593	0.00892032	93.842	1.251	1.22518
95.838	2.45304	2.81421	95.838	1.17096	1.16836	95.838	0.00345972	0.00887799	95.838	1.35851	1.21937
97.835	2.52189	2.85742	97.835	1.20383	1.1863	97.835	0.00334705	0.00879597	97.835	1.31427	1.20811
99.832	2.30049	2.86355	99.832	1.09814	1.18885	99.832	0.00293987	0.00887449	99.832	1.15438	1.21889
101.828	2.29197	2.90754	101.828	1.09407	1.20711	101.828	0.00303707	0.00888587	101.828	1.19255	1.22045
103.825	2.45811	2.90033	103.825	1.17338	1.20412	103.825	0.00335143	0.0087986	103.825	1.31599	1.20847
105.822	2.5946	2.80877	105.822	1.23853	1.16611	105.822	0.003284	0.0087481	105.822	1.28951	1.20153
107.818	2.23096	2.84158	107.818	1.06495	1.17973	107.818	0.00293491	0.00867922	107.818	1.15244	1.19207
109.815	2.22583	2.81708	109.815	1.0625	1.16955	109.815	0.00295359	0.00868301	109.815	1.15977	1.19259
111.811	2.26128	2.87113	111.811	1.07942	1.192	111.811	0.00310041	0.00871891	111.811	1.21742	1.19752
113.808	2.50507	2.82799	113.808	1.19579	1.17409	113.808	0.00348219	0.00846351	113.808	1.36734	1.16244
115.805	2.25948	2.8375	115.805	1.07856	1.17803	115.805	0.00304641	0.00860829	115.805	1.19622	1.18233
117.801	2.31797	2.79985	117.801	1.10648	1.1624	117.801	0.00299883	0.00868214	117.801	1.17754	1.19247
119.798	2.34076	2.82481	119.798	1.11736	1.17276	119.798	0.00310099	0.0087087	119.798	1.21765	1.19612
121.795	2.31811	2.90199	121.795	1.10655	1.20481	121.795	0.00331027	0.00908202	121.795	1.29983	1.24739
123.791	2.34135	2.96966	123.791	1.11764	1.2329	123.791	0.00304262	0.00964594	123.791	1.19473	1.32485
125.788	2.19245	2.97361	125.788	1.04656	1.23454	125.788	0.00288441	0.0100563	125.788	1.13261	1.38121
127.785	2.13361	3.12088	127.785	1.01848	1.29568	127.785	0.00287536	0.0106284	127.785	1.12905	1.45979
129.781	2.31269	3.20262	129.781	1.10396	1.32962	129.781	0.00285493	0.0111745	129.781	1.12103	1.5348
131.778	2.32785	3.2068	131.778	1.1112	1.33135	131.778	0.00294279	0.0114772	131.778	1.15553	1.57637
133.774	2.27177	3.23091	133.774	1.08443	1.34136	133.774	0.00294191	0.0119253	133.774	1.15519	1.63791
135.771	2.22999	3.19372	135.771	1.06449	1.32592	135.771	0.00298599	0.0122466	135.771	1.17249	1.68205
137.768	2.23744	3.24931	137.768	1.06804	1.349	137.768	0.00304262	0.0125572	137.768	1.19473	1.7247
139.764	2.34826	3.2844	139.764	1.12094	1.36357	139.764	0.00295914	0.0128824	139.764	1.16195	1.76936
141.761	2.33776	3.35489	141.761	1.11593	1.39283	141.761	0.00297898	0.0132277	141.761	1.16974	1.81679
143.758	2.33876	3.28996	143.758	1.11641	1.36588	143.758	0.0029279	0.013472	143.758	1.14968	1.85034
145.754	2.22831	3.30892	145.754	1.06368	1.37375	145.754	0.00307647	0.0134203	145.754	1.20802	1.84325
147.751	2.3459	3.30867	147.751	1.11982	1.37365	147.751	0.00313952	0.0135356	147.751	1.23278	1.85908
149.748	2.36967	3.34519	149.748	1.13116	1.38881	149.748	0.00304057	0.0136197	149.748	1.19393	1.87063
151.744	2.20364	3.35667	151.744	1.05191	1.39357	151.744	0.00301693	0.0139501	151.744	1.18464	1.91601
153.741	2.32628	3.3582	153.741	1.11045	1.39421	153.741	0.00297461	0.0139799	153.741	1.16802	1.9201
155.737	2.31691	3.33139	155.737	1.10597	1.38308	155.737	0.00304466	0.014035	155.737	1.19553	1.92768
157.734	2.25601	3.34504	157.734	1.07691	1.38875	157.734	0.00301664	0.014035	157.734	1.18453	1.92768
159.731	2.19268	3.34886	159.731	1.04667	1.39033	159.731	0.00295534	0.0142294	159.731	1.16046	1.95438
161.727	2.2656	3.30254	161.727	1.08148	1.3711	161.727	0.00296439	0.0141424	161.727	1.16401	1.94243
163.724	2.26236	3.38252	163.724	1.07993	1.40431	163.724	0.00298074	0.0141801	163.724	1.17043	1.9476
165.721	2.26703	3.39596	165.721	1.08216	1.40989	165.721	0.00293053	0.0141956	165.721	1.15072	1.94973
167.717	2.22926	3.38288	167.717	1.06414	1.40445	167.717	0.00289609	0.0141678	167.717	1.13719	1.94592
169.714	2.21969	3.39318	169.714	1.05957	1.40873	169.714	0.00289463	0.014174	169.714	1.13662	1.94676
171.711	2.19829	3.35732	171.711	1.04935	1.39385	171.711	0.0029749	0.0143602	171.711	1.16814	1.97234
173.707	2.30316	3.37776	173.707	1.09941	1.40233	173.707	0.00297752	0.014284	173.707	1.16917	1.96187
175.704	2.35022	3.40442	175.704	1.12188	1.4134	175.704	0.00297928	0.0143424	175.704	1.16986	1.96989
177.7	2.19426	3.37656	177.7	1.04743	1.40183	177.7	0.00298278	0.0143307	177.7	1.17123	1.96829
179.697	2.29088	3.36647	179.697	1.09355	1.39764	179.697	0.00296001	0.0144276	179.697	1.16229	1.9816
181.694	2.31401	3.34845	181.694	1.10459	1.39016	181.694	0.00299299	0.0144755	181.694	1.17524	1.98817
183.69	2.26053	3.40436	183.69	1.07906	1.41337	183.69	0.00299358	0.014472	183.69	1.17547	1.98769
185.687	2.28283	3.41579	185.687	1.08971	1.41812	185.687	0.00297898	0.0143663	185.687	1.16974	1.97318
187.684	2.24366	3.39754	187.684	1.07101	1.41054	187.684	0.00294658	0.0144367	187.684	1.15702	1.98284
189.68	2.21245	3.40335	189.68	1.05611	1.41296	189.68	0.00296147	0.0144711	189.68	1.16287	1.98757
191.677	2.17346	3.37514	191.677	1.0375	1.40124	191.677	0.00295593	0.0143771	191.677	1.16069	1.97466
193.674	2.2036	3.38808	193.674	1.05189	1.40661	193.674	0.00291594	0.0144364	193.674	1.14499	1.9828
195.67	2.16879	3.38416	195.67	1.03527	1.40499	195.67	0.00297052	0.0145292	195.67	1.16642	1.99555
197.667	2.16863	3.34178	197.667	1.0352	1.38739	197.667	0.0029425	0.0145482	197.667	1.15542	1.99816
199.663	2.27737	3.38764	199.663	1.0871	1.40643	199.663	0.00290368	0.014493	199.663	1.14017	1.99058
201.66	2.32198	3.42745	201.66	1.1084	1.42296	201.66	0.00292294	0.014441	201.66	1.14774	1.98344
203.657	2.18983	3.39097	203.657	1.04531	1.40781	203.657	0.00298716	0.0144781	203.657	1.17295	1.98853
205.653	2.10522	3.39892	205.653	1.00492	1.41111	205.653	0.00285493	0.0144615	205.653	1.12103	1.98625
207.65	2.0518	3.40125	207.65	0.979428	1.41208	207.65	0.0028634	0.014563	207.65	1.12436	2.0002
209.647	2.14259	3.40887	209.647	1.02276	1.41525	209.647	0.00297694	0.0145222	209.647	1.16894	1.99459
211.643	2.24609	3.40788	211.643	1.07217	1.41483	211.643	0.00291389	0.0145508	211.643	1.14418	1.99852
213.64	2.20099	3.38006	213.64	1.05064	1.40328	213.64	0.00293958	0.0144658	213.64	1.15427	1.98685
215.637	2.1814	3.40201	215.637	1.04129	1.4124	215.637	0.00290922	0.0146048	215.637	1.14235	2.00593
217.633	2.1661	3.44007	217.633	1.03399	1.4282	217.633	0.00291039	0.0144837	217.633	1.14281	1.9893
219.63	2.04951	4.48911	219.63	0.978334	1.86372	219.63	0.00288149	0.0241833	219.63	1.13146	3.32152
221.626	2.27437	3.39572	221.626	1.08567	1.40979	221.626	0.00288587	0.0145715	221.626	1.13318	2.00136
223.623	2.29901	3.41317	223.623	1.09743	1.41703	223.623	0.00290806	0.0144524	223.623	1.14189	1.98501
225.62	2.25702	3.42909	225.62	1.07739	1.42364	225.62	0.00284063	0.0144142	225.62	1.11542	1.97975
227.616	2.23654	3.34246	227.616	1.06761	1.38767	227.616	0.00290309	0.0144895	227.616	1.13994	1.9901
229.613	2.23399	3.37679	229.613	1.06639	1.40193	229.613	0.00295359	0.0145531	229.613	1.15977	1.99884
231.61	2.13652	3.34384	231.61	1.01986	1.38825	231.61	0.00287566	0.0144227	231.61	1.12917	1.98092
233.606	2.11467	3.36475	233.606	1.00944	1.39693	233.606	0.00289609	0.0144799	233.606	1.13719	1.98877
235.603	2.11062	3.40125	235.603	1.00751	1.41208	235.603	0.00288792	0.0144997	235.603	1.13398	1.9915
237.6	2.19552	3.37832	237.6	1.04803	1.40256	237.6	0.00287887	0.0144822	237.6	1.13043	1.9891
239.596	2.19962	3.43438	239.596	1.04999	1.42584	239.596	0.00295768	0.0144008	239.596	1.16138	1.97791
241.593	2.15714	3.4082	241.593	1.02971	1.41497	241.593	0.0028704	0.0143295	241.593	1.12711	1.96813
243.589	2.18393	3.40982	243.589	1.0425	1.41564	243.589	0.00288091	0.0144632	243.589	1.13123	1.98649
245.586	2.21909	3.36439	245.586	1.05928	1.39678	245.586	0.00286515	0.0143996	245.586	1.12504	1.97775
247.583	2.12742	3.35489	247.583	1.01552	1.39284	247.583	0.00292615	0.0143211	247.583	1.149	1.96697
249.579	2.24524	3.38193	249.579	1.07176	1.40406	249.579	0.00294804	0.0143795	249.579	1.15759	1.97498
251.576	2.29744	3.39929	251.576	1.09668	1.41127	251.576	0.00295388	0.0144431	251.576	1.15989	1.98372
253.573	2.24681	3.44229	253.573	1.07251	1.42912	253.573	0.00293666	0.014277	253.573	1.15312	1.96091
255.569	2.24301	3.43123	255.569	1.0707	1.42453	255.569	0.00293024	0.0143552	255.569	1.1506	1.97166
257.566	2.21448	3.38624	257.566	1.05708	1.40585	257.566	0.00285844	0.0143322	257.566	1.12241	1.96849
259.563	2.16915	3.39454	259.563	1.03544	1.4093	259.563	0.0028812	0.0143272	259.563	1.13135	1.96781
261.559	2.18032	3.43134	261.559	1.04077	1.42457	261.559	0.00287011	0.0143926	261.559	1.12699	1.97679
263.556	2.2439	3.4215	263.556	1.07112	1.42049	263.556	0.0028777	0.0143298	263.556	1.12997	1.96817
265.552	2.16604	3.35878	265.552	1.03396	1.39445	265.552	0.00281349	0.0142122	265.552	1.10476	1.95201
267.549	2.23847	3.42117	267.549	1.06853	1.42035	267.549	0.00290426	0.0143135	267.549	1.1404	1.96592
269.546	2.06531	3.43296	269.546	0.985876	1.42525	269.546	0.00286457	0.014357	269.546	1.12481	1.9719
271.542	2.165	3.36733	271.542	1.03346	1.398	271.542	0.00287391	0.0143978	271.542	1.12848	1.97751
273.539	2.12782	3.44789	273.539	1.01572	1.43145	273.539	0.00294513	0.014291	273.539	1.15645	1.96284
275.536	2.15887	3.39108	275.536	1.03054	1.40786	275.536	0.00282107	0.0143036	275.536	1.10774	1.96456
277.532	2.34696	3.35348	277.532	1.12032	1.39225	277.532	0.00289842	0.0142481	277.532	1.13811	1.95694
279.529	2.08502	3.39808	279.529	0.995284	1.41077	279.529	0.00289813	0.014338	279.529	1.13799	1.96929
281.526	2.11806	3.39198	281.526	1.01106	1.40824	281.526	0.00276941	0.0142528	281.526	1.08745	1.95758
283.522	2.20014	3.38438	283.522	1.05024	1.40508	283.522	0.00289842	0.014385	283.522	1.13811	1.97575
285.519	2.18398	3.39001	285.519	1.04252	1.40741	285.519	0.00284851	0.0143374	285.519	1.11851	1.96921
287.515	2.24655	3.37465	287.515	1.07239	1.40104	287.515	0.00288325	0.0144212	287.515	1.13215	1.98072
289.512	2.13729	3.41228	289.512	1.02024	1.41666	289.512	0.0028383	0.0143538	289.512	1.1145	1.97146
291.509	2.17443	3.36675	291.509	1.03796	1.39776	291.509	0.00286398	0.0143821	291.509	1.12458	1.97534
293.505	2.15879	3.4008	293.505	1.0305	1.41189	293.505	0.002838	0.0143579	293.505	1.11438	1.97202
295.502	2.18426	3.4201	295.502	1.04265	1.41991	295.502	0.00294337	0.0143441	295.502	1.15576	1.97013
297.499	2.24265	3.40161	297.499	1.07053	1.41223	297.499	0.00282399	0.0139507	297.499	1.10888	1.91609
299.495	2.21417	3.43105	299.495	1.05694	1.42445	299.495	0.00287449	0.0143535	299.495	1.12871	1.97142
301.492	2.23917	3.41546	301.492	1.06887	1.41798	301.492	0.00283333	0.0144842	301.492	1.11255	1.98938
303.489	2.12801	3.39676	303.489	1.0158	1.41022	303.489	0.00284384	0.0142636	303.489	1.11668	1.95907
305.485	2.02215	3.40701	305.485	0.965275	1.41448	305.485	0.00278255	0.0142177	305.485	1.09261	1.95277
307.482	2.08506	3.41058	307.482	0.995303	1.41596	307.482	0.00281524	0.0142706	307.482	1.10544	1.96003
309.478	2.15346	3.39719	309.478	1.02795	1.4104	309.478	0.0029352	0.0142945	309.478	1.15255	1.96332
311.475	2.48082	3.38678	311.475	1.18422	1.40608	311.475	0.00352072	0.0143771	311.475	1.38246	1.97466
313.472	2.68094	3.34339	313.472	1.27975	1.38806	313.472	0.00404962	0.0143033	313.472	1.59014	1.96452
315.468	2.72855	3.3556	315.468	1.30247	1.39313	315.468	0.00440193	0.014183	315.468	1.72848	1.948
317.465	2.98793	3.3338	317.465	1.42629	1.38408	317.465	0.00450175	0.0144148	317.465	1.76768	1.97983
319.462	2.81137	3.30759	319.462	1.34201	1.3732	319.462	0.00473088	0.0143471	319.462	1.85765	1.97053
321.458	3.02231	3.29793	321.458	1.4427	1.36919	321.458	0.0047411	0.0140899	321.458	1.86166	1.93521
323.455	2.9872	3.34096	323.455	1.42594	1.38705	323.455	0.00483946	0.0141891	323.455	1.90029	1.94885
325.452	3.0805	3.3305	325.452	1.47048	1.38271	325.452	0.00484297	0.0141471	325.452	1.90166	1.94307
327.448	2.89989	3.30418	327.448	1.38426	1.37178	327.448	0.00496964	0.0140123	327.448	1.9514	1.92455
329.445	2.97892	3.28926	329.445	1.42199	1.36559	329.445	0.00495943	0.014136	329.445	1.94739	1.94155
331.441	3.0913	3.30319	331.441	1.47563	1.37137	331.441	0.00501693	0.0139892	331.441	1.96997	1.92138
333.438	3.1542	3.33937	333.438	1.50566	1.38639	333.438	0.00499241	0.0138757	333.438	1.96034	1.90579
335.435	3.02634	3.24271	335.435	1.44462	1.34626	335.435	0.00509866	0.0136462	335.435	2.00206	1.87428
337.431	3.12125	3.28123	337.431	1.48993	1.36225	337.431	0.00508873	0.0136013	337.431	1.99817	1.8681
339.428	2.98743	3.22485	339.428	1.42605	1.33885	339.428	0.00507852	0.0134186	339.428	1.99415	1.84301
341.425	3.10525	3.21611	341.425	1.48229	1.33522	341.425	0.00507472	0.0133179	341.425	1.99266	1.82918
343.421	3.07488	3.14543	343.421	1.46779	1.30587	343.421	0.00512814	0.0129629	343.421	2.01364	1.78043
